# Supplementary material for: Urinary incontinence management in Chinese primary health institutions: findings from a regional survey
Source: PeerJ. 2026 Apr 7;14:e21079. doi: 10.7717/peerj.21079 (PMC13068013; doi:10.7717/peerj.21079)
Supplement: Supplemental Information 1 [file peerj-14-21079-s001.xlsx]

## Sheet: Data
		1: Male 2:Female	1.Technical Secondary School 2.Associate 3.Bachelor 4.Master 5.Doctor	1.<5 years 2.5-10 years 3.10-20 years 4.20-30 years 5.>30 years	1.Urban 2.Rural	1.Yes 2.No	1.Yes 2.No	0:Agree 1:Partially agree 2:Disagree	0:Agree 1:Partially agree 2:Disagree	0:Agree 1:Partially agree 2:Disagree	0:Agree 1:Partially agree 2:Disagree	0:Agree 1:Partially agree 2:Disagree	0:Agree 1:Partially agree 2:Disagree	0:Agree 1:Partially agree 2:Disagree	0:Agree 1:Partially agree 2:Disagree	0:Agree 1:Partially agree 2:Disagree		0:Rarely 1:Sometime 2:Often	0:Rarely 1:Sometime 2:Often	0:Rarely 1:Sometime 2:Often	2:Agree 1:Partially agree 0:Disagree	2:Agree 1:Partially agree 0:Disagree	2:Agree 1:Partially agree 0:Disagree	2:Agree 1:Partially agree 0:Disagree	0:Rarely 1:Sometime 2:Often	2:Agree 1:Partially agree 0:Disagree	2:Agree 1:Partially agree 0:Disagree	2:Agree 1:Partially agree 0:Disagree	2:Agree 1:Partially agree 0:Disagree
No	Age	Gender	Level of education	Work experience	Location	Specialized training program	Reading literature	Q1	Q2	Q3	Q4	Q5	Q6	Q7	Q8	Q9	Awareness and perception Score	Q10	Q11	Q12	Q13	Q14	Q15	Q16	Q17	Q18	Q19	Q20	Q21	Clinical_Score	Total_Score
1	32	1	4	1	1	1	1	0	1	2	2	2	2	2	2	1	14	1	1	1	0	0	0	0	1	0	2	2	0	8	22
2	51	2	3	4	1	1	1	2	1	2	1	2	2	2	2	2	14	2	2	2	1	1	1	1	2	2	2	2	2	20	34
3	38	2	3	3	1	2	2	1	1	1	1	1	1	1	1	1	8	0	1	1	1	1	1	1	1	1	1	1	1	11	19
4	43	2	3	3	1	1	1	0	1	1	1	2	2	1	1	2	11	0	1	1	1	1	1	1	1	1	1	1	1	11	22
5	30	1	3	2	2	2	2	2	2	2	2	2	2	2	2	2	16	1	1	2	0	1	1	0	0	0	0	1	1	8	24
6	36	2	3	3	1	2	1	1	2	2	2	2	2	2	2	2	16	2	2	1	1	1	1	1	0	2	2	2	1	16	32
7	42	2	3	3	1	2	2	1	0	2	2	2	2	2	2	2	14	0	2	2	1	1	0	0	0	1	2	2	2	13	27
8	33	2	3	3	1	1	1	2	1	2	2	2	2	2	2	2	15	2	2	2	1	1	0	0	0	0	0	1	1	10	25
9	30	2	3	3	1	1	1	2	1	0	2	2	2	0	2	2	11	0	2	2	0	1	2	2	2	2	2	2	2	19	30
10	50	2	3	5	1	2	2	2	1	1	1	1	1	1	1	1	8	0	2	1	1	1	1	2	1	1	1	1	1	13	21
11	34	2	2	3	1	2	2	1	0	2	0	2	2	1	1	0	8	0	1	2	0	1	0	2	2	2	2	2	2	16	24
12	34	2	2	3	1	2	2	0	2	2	2	2	2	2	2	2	16	0	0	0	0	0	0	0	0	0	0	0	1	1	17
13	33	2	4	2	1	2	2	1	2	1	1	2	2	1	2	2	13	0	2	0	0	0	0	0	0	1	1	1	2	7	20
14	30	1	3	2	1	2	2	1	1	2	1	1	1	1	1	1	9	0	1	1	1	1	1	1	1	1	1	1	1	11	20
15	34	2	3	2	1	1	2	2	1	2	2	2	1	2	2	1	13	0	0	0	0	1	0	0	0	1	2	1	1	6	19
16	26	2	3	1	1	2	2	1	2	2	2	2	2	2	2	2	16	1	2	2	1	1	1	1	1	1	1	1	1	14	30
17	36	1	3	3	1	2	2	0	2	2	2	2	2	2	2	2	16	0	0	0	0	0	0	0	0	0	0	0	0	0	16
18	26	1	3	1	1	2	2	0	2	2	2	2	2	2	2	2	16	0	2	0	0	0	0	0	0	0	0	0	0	2	18
19	35	1	3	3	1	2	2	0	1	1	1	1	1	1	1	1	8	0	1	1	1	1	1	1	0	1	1	1	1	10	18
20	31	2	3	3	1	2	2	1	0	0	1	2	2	0	0	1	6	1	1	1	0	0	0	0	0	1	1	1	1	7	13
21	35	1	3	3	1	2	2	2	0	2	2	2	2	2	2	2	14	2	2	1	0	0	0	0	2	2	0	1	2	12	26
22	37	2	3	3	1	1	2	0	2	2	0	1	1	1	1	2	10	1	2	1	0	0	1	0	1	1	1	1	2	11	21
23	51	1	3	4	1	1	1	1	2	2	2	2	2	2	2	2	16	0	2	2	1	1	0	2	0	1	2	2	2	15	31
24	30	2	2	2	1	2	2	1	0	2	2	2	2	0	2	2	12	0	1	2	1	2	2	2	0	2	2	2	2	18	30
25	36	2	3	3	1	2	1	1	0	2	2	2	2	2	2	2	14	1	2	1	1	1	2	1	1	1	2	2	1	16	30
26	32	2	3	2	1	2	2	0	1	2	2	2	0	2	2	2	13	0	1	0	0	0	0	0	0	0	0	0	2	3	16
27	56	2	3	5	1	2	2	0	2	2	2	2	2	1	2	2	15	0	0	2	1	1	1	1	0	1	1	1	1	10	25
28	39	1	3	3	1	2	2	0	1	2	2	2	2	2	2	2	15	0	2	1	0	0	0	0	0	0	0	0	0	3	18
29	36	1	3	3	1	2	2	0	2	2	0	2	2	1	2	1	12	0	1	0	0	0	0	0	0	0	0	0	0	1	13
30	52	2	2	5	1	2	2	1	2	2	1	2	2	2	2	2	15	2	2	1	2	2	2	2	2	1	1	1	1	19	34
31	39	1	3	3	1	1	1	2	1	1	2	2	2	1	2	2	13	1	2	2	1	2	2	2	2	2	2	2	2	22	35
32	35	2	3	3	1	2	2	1	0	2	1	2	1	1	1	1	9	1	2	1	1	0	0	0	1	0	0	0	1	7	16
33	43	1	3	3	1	2	2	0	2	2	2	2	2	2	2	2	16	0	2	2	1	2	1	1	0	0	0	0	0	9	25
34	31	1	4	1	1	1	1	1	2	2	1	2	2	2	2	2	15	1	2	2	1	1	1	1	1	1	2	1	1	15	30
35	34	2	3	3	1	2	1	2	2	2	2	2	2	1	2	2	15	0	1	2	1	2	1	2	1	2	2	2	2	18	33
36	31	1	4	2	1	2	2	0	1	1	1	2	2	1	1	1	10	0	2	1	1	1	1	1	1	1	1	1	1	12	22
37	39	1	4	3	1	2	2	2	0	1	1	1	1	0	2	2	8	1	0	1	1	1	1	1	1	1	1	0	1	10	18
38	25	1	3	1	1	1	1	0	0	2	2	2	2	1	1	0	10	0	2	2	1	1	1	1	2	1	0	1	1	13	23
39	30	2	4	1	1	2	2	0	1	2	1	2	2	2	2	2	14	1	1	2	0	1	0	0	0	1	1	1	1	9	23
40	41	2	4	3	1	1	1	1	0	1	1	2	2	1	1	1	9	1	1	1	1	1	1	1	0	1	1	1	1	11	20
41	58	2	3	5	1	2	2	1	2	2	0	2	2	2	2	0	12	1	2	2	1	1	1	1	0	1	1	0	2	13	25
42	30	1	4	1	1	2	2	1	2	2	2	2	2	2	2	2	16	1	2	2	0	0	0	0	0	1	1	1	1	9	25
43	42	1	3	4	1	2	2	0	2	2	1	1	1	2	2	2	13	0	1	1	1	1	1	1	1	1	1	1	1	11	24
44	43	2	4	3	1	2	2	1	1	2	1	1	1	1	1	1	9	0	1	1	0	1	1	0	0	0	0	0	0	4	13
45	51	2	2	4	1	1	1	2	2	2	2	2	2	2	2	0	14	2	2	2	2	2	2	2	2	2	2	2	2	24	38
46	30	1	3	1	1	2	2	0	2	2	2	2	2	1	2	2	15	0	1	1	0	1	0	0	0	0	0	0	0	3	18
47	37	2	3	3	1	2	1	1	2	1	1	1	2	1	2	2	12	1	1	0	1	1	0	0	0	1	1	1	1	8	20
48	24	2	3	1	1	2	1	1	2	2	2	2	2	2	2	2	16	1	1	2	0	1	0	0	0	1	0	0	2	8	24
49	25	2	2	1	1	2	2	0	2	1	0	0	0	1	2	2	8	0	2	2	2	2	2	2	2	2	2	0	1	19	27
50	44	2	3	4	1	1	1	2	1	1	2	2	2	2	2	1	13	1	1	1	0	0	0	2	2	2	1	2	2	14	27
51	42	2	3	4	1	1	1	0	2	2	2	2	2	2	2	2	16	1	1	2	1	1	1	1	1	1	2	2	2	16	32
52	36	2	3	3	1	1	1	1	2	2	1	0	2	2	2	0	11	1	2	1	2	2	2	1	1	2	2	2	2	20	31
53	32	2	3	2	1	1	1	1	1	2	2	2	2	2	2	2	15	1	2	1	1	1	1	1	2	2	2	2	1	17	32
54	30	2	2	2	1	1	1	2	2	2	2	2	2	2	2	2	16	1	1	0	0	2	2	2	1	2	2	2	2	17	33
55	38	2	2	3	1	2	1	1	1	2	2	2	2	2	2	2	15	1	2	0	2	2	2	2	2	2	2	2	2	21	36
56	29	2	2	2	1	1	1	2	1	1	1	1	1	1	1	1	8	2	2	1	2	2	1	1	1	2	2	2	2	20	28
57	27	2	3	1	1	1	1	1	2	2	2	2	2	2	2	2	16	1	2	2	2	1	1	1	0	1	1	1	1	14	30
58	28	2	2	2	1	1	1	2	0	0	0	0	0	0	0	0	0	0	0	2	2	2	2	2	2	2	2	2	2	20	20
59	47	2	3	3	1	1	1	2	0	2	2	2	2	2	2	2	14	2	2	2	1	1	1	1	1	1	2	2	2	18	32
60	40	2	3	3	1	1	1	2	2	2	1	1	1	2	2	2	13	1	1	2	1	1	1	1	2	2	1	2	2	17	30
61	42	2	3	4	1	1	1	2	2	2	2	2	2	2	2	2	16	2	2	2	1	2	2	1	0	2	2	2	2	20	36
62	44	2	3	4	1	1	1	2	2	2	2	2	2	2	2	2	16	2	2	2	1	2	2	2	2	2	2	2	2	23	39
63	58	2	3	5	1	1	1	1	2	2	2	2	2	2	2	2	16	2	1	2	1	2	2	2	1	2	2	2	2	21	37
64	30	2	3	2	1	1	1	2	1	1	1	2	0	2	2	2	11	2	2	1	2	2	2	1	1	2	2	2	2	21	32
65	50	2	3	4	1	1	2	2	2	2	2	2	2	0	0	0	10	2	2	0	1	2	1	1	2	2	2	2	2	19	29
66	31	2	2	1	1	1	1	2	2	2	1	2	2	0	2	2	13	1	1	2	2	2	1	2	2	2	2	2	2	21	34
67	25	2	2	1	1	1	1	1	1	1	1	1	1	1	1	1	8	1	1	1	1	1	1	1	1	1	1	1	1	12	20
68	38	2	2	3	1	1	2	0	1	1	1	1	1	1	1	1	8	2	1	1	1	1	1	1	2	1	1	1	1	14	22
69	38	2	3	3	1	1	1	2	2	2	2	2	2	0	2	0	12	1	2	2	2	2	1	1	2	2	2	2	2	21	33
70	35	2	3	3	1	2	2	1	1	1	2	2	2	1	2	0	11	0	0	1	0	1	0	0	0	1	1	1	2	7	18
71	26	2	2	1	1	2	2	0	1	2	2	1	1	1	2	1	11	0	0	2	1	1	1	1	1	0	0	0	0	7	18
72	52	2	3	5	1	2	1	1	0	2	2	2	1	0	2	2	11	0	0	1	0	0	0	0	0	0	1	1	0	3	14
73	35	2	3	3	1	1	1	1	0	1	2	2	2	1	2	1	11	0	2	2	1	2	2	2	1	1	1	1	2	17	28
74	38	2	2	3	1	1	1	2	1	1	1	1	1	1	1	1	8	0	1	1	1	1	1	1	1	1	1	1	1	11	19
75	39	2	3	3	1	1	1	1	0	2	2	2	2	2	2	2	14	0	1	0	1	1	1	1	0	1	1	1	1	9	23
76	29	2	2	2	1	2	1	1	1	1	2	2	2	0	2	1	11	0	0	1	0	1	1	0	0	2	2	1	1	9	20
77	45	1	3	4	1	2	2	1	2	2	2	2	2	2	2	2	16	1	2	1	0	1	0	0	0	0	0	0	2	7	23
78	26	2	2	1	1	2	2	1	2	2	2	2	2	2	2	2	16	0	0	1	1	1	1	1	1	1	1	1	1	10	26
79	35	2	2	3	1	1	1	1	1	1	1	1	1	1	1	1	8	0	0	1	1	1	1	1	0	1	1	1	1	9	17
80	34	2	3	2	1	1	1	1	2	2	2	2	2	1	2	0	13	0	2	2	1	0	2	1	0	2	2	2	2	16	29
81	59	2	1	5	1	1	1	2	0	2	1	2	0	1	2	2	10	1	2	2	1	1	1	1	0	1	1	1	2	14	24
82	58	2	1	5	1	2	1	2	2	2	0	0	0	0	2	0	6	1	2	2	2	2	2	2	2	2	2	2	2	23	29
83	30	2	3	2	1	2	1	1	1	2	2	2	2	2	2	2	15	0	1	1	0	2	1	0	0	0	0	0	1	6	21
84	38	2	2	3	1	1	1	2	1	1	1	1	1	1	1	1	8	1	1	1	1	1	1	1	1	1	1	1	1	12	20
85	25	2	2	1	1	1	1	0	2	2	2	2	2	0	2	0	12	0	0	2	2	2	2	2	2	2	2	2	2	20	32
86	28	2	2	1	1	2	2	2	1	1	2	2	2	1	2	0	11	0	1	1	1	1	1	1	0	2	2	2	2	14	25
87	59	2	3	5	1	1	1	1	1	2	2	2	2	1	2	1	13	0	1	1	0	0	0	0	0	1	0	1	1	5	18
88	35	2	3	3	1	1	1	2	0	2	2	2	2	2	2	2	14	0	0	0	0	0	1	1	1	1	1	1	1	7	21
89	34	2	2	1	1	1	1	2	1	0	1	1	0	0	1	0	4	2	1	1	2	2	2	1	1	1	2	1	1	17	21
90	48	2	3	4	1	1	1	2	2	2	2	2	2	2	2	2	16	2	0	2	0	2	0	0	0	0	0	0	0	6	22
91	35	2	3	3	1	1	1	1	1	2	2	2	2	2	2	2	15	1	1	1	1	1	1	1	0	0	2	2	2	13	28
92	35	2	3	3	1	1	1	2	1	2	2	2	2	0	2	2	13	0	2	2	2	2	2	2	2	1	2	2	2	21	34
93	27	1	3	1	1	2	2	0	1	2	1	1	1	1	2	1	10	0	2	1	0	1	1	1	1	1	1	1	1	11	21
94	40	2	2	3	1	2	1	2	1	2	2	2	2	2	2	2	15	0	0	2	0	0	0	0	0	2	2	2	2	10	25
95	38	1	3	2	1	2	2	0	2	2	1	1	1	1	1	1	10	0	1	1	1	1	1	1	1	1	1	1	1	11	21
96	52	2	2	5	1	2	1	0	1	2	2	2	2	2	2	2	15	0	2	2	1	2	1	1	0	1	1	1	1	13	28
97	39	2	3	4	1	1	1	2	0	2	2	2	2	1	2	0	11	2	2	2	0	1	0	0	1	2	1	1	2	14	25
98	23	2	2	1	2	1	1	1	0	0	0	0	0	0	0	0	0	1	2	2	2	2	2	2	2	2	2	2	2	23	23
99	41	2	3	4	1	1	1	0	1	2	1	2	2	2	2	2	14	0	1	2	1	1	1	1	0	1	1	1	2	12	26
100	29	2	2	2	1	2	2	1	1	1	2	2	2	1	2	0	11	0	1	1	1	1	1	0	0	1	1	1	1	9	20
101	39	2	3	3	1	2	2	0	2	2	1	1	1	2	2	2	13	0	1	1	2	1	1	1	1	1	1	1	1	12	25
102	38	2	3	3	1	2	1	0	1	2	1	2	2	2	2	0	12	2	1	1	1	1	1	1	0	1	1	1	1	12	24
103	23	2	1	1	1	2	2	0	1	1	1	2	2	2	2	2	13	0	1	1	0	1	0	0	1	1	1	1	1	8	21
104	27	2	2	2	1	1	1	0	2	2	2	2	2	2	2	2	16	0	0	0	0	0	0	0	0	0	0	0	0	0	16
105	24	2	2	1	1	1	1	1	1	1	1	1	2	1	1	1	9	1	1	1	1	1	1	1	2	1	1	1	1	13	22
106	28	2	2	2	1	1	1	2	0	0	2	2	2	0	0	0	6	2	2	2	2	2	2	2	2	2	2	2	2	24	30
107	25	2	2	2	1	1	1	2	2	2	1	0	0	0	2	0	7	0	2	0	1	1	2	2	0	2	2	2	2	16	23
108	26	2	3	1	1	2	2	0	1	1	1	2	2	2	2	1	12	0	2	1	0	0	0	0	0	0	0	1	0	4	16
109	35	2	3	3	1	1	1	2	2	2	2	2	2	2	2	2	16	0	2	2	2	2	2	2	0	2	2	2	2	20	36
110	38	2	3	3	1	1	2	1	1	2	2	2	2	2	2	2	15	0	0	0	0	0	0	0	0	0	0	0	0	0	15
111	35	2	3	2	1	2	1	1	1	1	1	2	2	1	2	1	11	0	2	2	1	1	1	1	0	1	1	1	1	12	23
112	37	2	3	3	1	2	2	2	1	1	0	0	0	1	1	0	4	0	1	2	2	2	2	2	2	2	2	2	2	21	25
113	45	2	2	3	1	1	1	0	1	2	2	2	2	2	2	2	15	2	2	2	0	1	1	1	2	2	2	2	2	19	34
114	52	1	3	4	1	2	2	0	2	2	2	2	2	2	1	0	13	0	2	0	0	1	0	0	0	0	0	1	1	5	18
115	52	2	2	5	1	2	1	0	1	2	2	2	2	1	2	2	14	0	2	2	0	1	0	0	0	1	1	0	1	8	22
116	22	2	2	1	1	2	2	0	2	2	1	2	2	2	1	2	14	0	2	1	0	1	0	0	0	0	0	0	0	4	18
117	54	2	3	5	1	2	2	2	0	0	2	2	2	1	1	1	9	2	2	2	0	1	0	0	2	0	0	0	1	10	19
118	24	2	2	1	1	1	1	1	2	2	1	1	1	1	2	1	11	0	1	1	1	1	1	1	0	1	1	1	1	10	21
119	23	2	2	1	1	2	2	0	1	2	2	2	2	1	2	2	14	1	1	1	2	1	1	1	0	1	1	1	1	12	26
120	49	1	3	4	1	2	2	0	2	1	2	2	2	2	2	1	14	0	2	0	1	1	1	0	0	0	1	1	0	7	21
121	28	2	2	2	1	1	1	1	1	1	1	2	2	2	2	1	12	1	1	1	1	1	1	1	1	1	1	1	1	12	24
122	34	2	3	3	1	2	2	1	1	1	1	1	1	1	1	1	8	1	2	1	0	1	1	1	1	1	1	1	1	12	20
123	24	2	2	1	1	2	2	0	2	2	2	2	2	1	2	0	13	0	1	1	2	2	2	1	0	2	2	2	2	17	30
124	33	2	2	3	1	1	1	0	0	1	1	1	1	1	1	1	7	0	1	1	1	1	1	1	1	1	1	1	1	11	18
125	42	1	3	3	1	2	2	1	1	1	1	1	2	1	1	1	9	1	1	1	1	1	1	1	1	1	1	1	1	12	21
126	43	1	3	3	1	2	2	1	2	2	1	1	1	1	1	1	10	1	1	1	1	1	1	1	1	1	1	1	1	12	22
127	24	2	2	1	1	1	1	0	2	2	2	2	2	2	2	2	16	0	2	1	0	0	0	0	0	1	1	1	1	7	23
128	42	2	3	3	1	2	2	1	2	2	2	2	2	2	2	2	16	0	2	2	0	1	1	1	1	2	2	2	1	15	31
129	41	2	2	3	1	2	2	1	2	2	2	2	2	0	2	2	14	0	0	0	1	1	1	1	1	2	1	1	1	10	24
130	32	2	3	2	1	1	1	1	1	1	2	2	2	2	2	2	14	1	2	0	0	0	1	2	2	2	2	2	2	16	30
131	52	2	3	5	1	1	1	1	1	2	1	2	1	1	1	1	10	0	1	1	1	1	1	1	1	1	1	2	1	12	22
132	34	2	3	3	1	2	2	1	1	2	1	1	2	2	2	1	12	0	2	1	1	1	1	0	1	1	1	2	2	13	25
133	23	2	1	1	1	1	1	1	1	1	1	1	1	1	1	1	8	0	0	1	1	1	1	1	1	1	1	1	1	10	18
134	24	2	2	2	1	1	1	0	0	2	2	2	2	1	2	1	12	0	2	1	1	1	0	0	0	0	0	1	1	7	19
135	32	2	3	3	1	1	1	0	2	2	2	2	2	2	2	2	16	0	2	0	2	2	2	2	2	2	2	2	2	20	36
136	30	1	2	2	1	2	2	0	2	2	2	2	2	2	2	2	16	0	0	0	0	0	0	0	0	0	0	0	0	0	16
137	32	2	3	1	1	2	1	1	2	2	0	2	2	2	2	1	13	1	1	1	1	1	1	1	0	1	1	2	1	12	25
138	30	2	2	2	1	1	1	2	1	1	2	2	2	2	2	2	14	0	1	1	1	1	1	0	1	2	2	2	2	14	28
139	35	2	2	3	1	1	1	2	1	2	2	2	0	2	2	1	12	1	2	2	2	2	2	2	2	1	1	2	2	21	33
140	40	2	2	4	1	2	1	1	0	2	1	1	1	2	2	2	11	0	1	2	1	1	1	1	0	1	1	1	1	11	22
141	28	1	2	1	1	1	1	1	2	2	2	2	1	1	2	2	14	1	0	0	1	1	1	1	2	1	1	1	0	10	24
142	38	2	3	3	1	1	1	1	1	2	2	2	2	2	2	2	15	0	1	0	0	1	1	1	0	1	1	1	1	8	23
143	23	2	2	1	1	2	2	0	2	2	1	1	1	1	2	1	11	1	2	1	1	1	1	1	1	0	0	0	0	9	20
144	40	2	3	4	1	2	1	1	1	2	2	2	2	2	2	2	15	1	2	1	1	1	0	0	0	0	0	0	1	7	22
145	35	2	3	2	1	2	2	2	2	2	2	2	2	0	2	0	12	0	2	2	1	2	2	0	0	2	2	2	2	17	29
146	41	1	3	3	1	2	2	0	0	0	1	1	2	1	0	1	6	0	1	1	1	1	1	1	1	1	1	1	1	11	17
147	23	2	2	1	1	1	1	1	1	1	2	2	2	1	1	1	11	1	1	2	1	1	1	2	2	1	1	1	1	15	26
148	29	2	2	2	1	1	1	2	1	2	2	2	2	0	2	1	12	1	1	2	1	1	2	1	0	1	0	1	2	13	25
149	25	2	2	1	1	2	2	1	0	1	1	2	2	1	1	1	9	0	1	1	1	1	1	1	0	1	1	1	1	10	19
150	32	2	3	2	1	1	2	1	0	2	0	2	1	2	2	2	11	0	2	1	1	1	2	1	1	2	2	2	2	17	28
151	25	2	2	2	1	2	1	2	0	2	0	2	2	0	2	2	10	0	0	1	1	0	0	1	0	1	1	1	1	7	17
152	40	1	3	3	1	1	1	2	1	2	1	2	2	2	2	2	14	1	2	1	2	2	1	1	0	1	1	1	2	15	29
153	25	2	2	2	1	1	1	1	0	2	2	2	2	2	2	2	14	0	1	0	1	2	2	0	0	1	1	2	1	11	25
154	41	2	2	3	1	1	2	2	2	2	1	2	2	2	2	0	13	1	2	2	0	1	1	1	0	0	0	1	1	10	23
155	25	1	3	1	1	2	2	1	2	2	1	2	2	2	2	2	15	0	2	0	0	0	0	0	0	0	0	1	1	4	19
156	37	2	2	2	1	1	1	1	1	2	0	2	2	2	2	0	11	0	1	1	1	1	1	0	0	0	0	0	1	6	17
157	25	2	2	1	1	1	1	1	1	2	1	2	2	1	2	1	12	0	0	2	0	1	1	1	0	2	2	2	2	13	25
158	22	2	1	1	1	1	1	0	1	2	2	2	2	0	2	0	11	2	2	2	1	1	1	2	0	2	2	2	2	19	30
159	28	2	3	2	1	2	1	1	1	1	1	2	2	2	2	1	12	1	2	1	1	1	1	0	1	1	1	1	1	12	24
160	26	2	2	2	1	2	2	1	2	1	1	2	2	1	2	1	12	1	1	2	0	1	0	0	0	1	0	0	1	7	19
161	35	2	3	3	1	2	2	1	0	2	1	2	2	0	0	0	7	0	1	1	0	0	0	0	0	1	1	1	1	6	13
162	32	2	2	2	1	1	1	1	1	1	1	1	1	2	1	1	9	0	1	1	1	1	1	1	1	1	1	1	1	11	20
163	40	2	2	3	1	1	1	1	2	2	2	2	2	2	2	1	15	1	1	2	1	1	1	1	0	1	1	2	1	13	28
164	45	2	3	2	1	1	1	1	1	2	0	0	2	1	1	1	8	1	2	2	0	1	1	0	1	2	2	2	2	16	24
165	30	2	3	2	1	2	2	1	2	2	0	2	2	2	2	2	14	0	2	0	0	1	0	0	0	0	0	0	1	4	18
166	57	1	3	4	1	2	2	0	2	2	2	2	2	2	2	2	16	2	0	0	0	0	0	0	0	0	0	0	0	2	18
167	24	2	2	2	1	1	1	1	2	2	2	2	2	0	2	1	13	0	2	2	0	2	1	1	0	1	1	1	1	12	25
168	28	2	2	2	1	1	1	0	2	2	2	2	2	2	2	1	15	0	1	1	2	2	1	2	2	2	2	2	2	19	34
169	28	2	3	2	1	2	1	0	2	2	2	1	2	2	2	2	15	0	0	0	2	2	1	1	0	1	1	1	1	10	25
170	37	2	2	3	1	2	1	1	1	2	2	2	1	0	2	1	11	1	0	1	1	1	1	1	0	1	0	1	2	10	21
171	32	2	2	2	1	2	2	1	1	1	1	2	2	1	1	1	10	0	2	1	1	1	1	1	1	1	1	1	1	12	22
172	28	2	2	2	1	1	1	0	2	0	2	2	2	1	2	1	12	0	2	1	0	1	1	1	0	2	2	2	2	14	26
173	30	2	3	2	1	2	2	0	2	2	2	2	2	2	2	2	16	0	2	2	2	2	2	2	0	0	0	0	0	12	28
174	23	2	2	1	1	2	2	1	2	2	2	2	2	2	2	2	16	0	2	1	1	1	1	1	2	2	1	2	2	16	32
175	27	2	2	2	1	2	2	0	2	2	2	2	2	2	2	2	16	0	2	2	2	2	2	2	0	0	2	2	2	18	34
176	31	2	2	2	1	1	1	1	1	1	0	2	2	1	2	1	10	1	0	2	1	1	1	1	1	1	1	1	1	12	22
177	34	2	3	2	1	2	1	1	2	2	2	2	2	2	2	2	16	0	2	2	1	1	1	0	0	1	1	1	2	12	28
178	37	2	3	3	1	2	2	2	2	2	2	2	2	2	2	2	16	2	2	2	2	2	2	2	2	2	2	2	2	24	40
179	33	2	2	2	1	2	2	1	1	0	1	0	2	2	2	1	9	1	2	1	0	0	0	0	0	0	0	0	2	6	15
180	22	2	2	1	1	2	2	0	1	2	2	2	2	0	2	2	13	1	2	2	1	1	1	1	1	1	1	1	1	14	27
181	29	2	2	2	1	2	2	2	0	0	0	0	0	0	0	0	0	0	2	2	2	2	2	2	2	2	2	2	2	22	22
182	27	2	2	2	1	2	2	1	2	2	2	2	2	0	0	0	10	0	2	1	1	0	1	1	0	1	1	1	2	11	21
183	25	2	1	1	1	2	2	0	2	2	1	2	2	2	2	2	15	0	0	0	0	0	0	0	0	1	0	0	0	1	16
184	33	2	2	2	1	1	2	1	1	1	1	1	1	2	2	1	10	0	0	1	1	1	1	1	1	1	1	1	1	10	20
185	30	2	3	2	1	2	2	0	0	0	1	1	0	0	0	0	2	0	1	1	2	2	2	2	2	1	1	1	1	16	18
186	50	2	2	4	1	2	1	1	1	2	1	1	1	2	1	2	11	1	1	1	0	1	1	1	1	1	1	1	1	11	22
187	32	2	2	3	1	2	2	1	2	2	1	2	2	2	2	1	14	1	2	2	0	1	0	0	1	1	1	1	1	11	25
188	43	2	2	3	1	2	2	1	1	1	1	1	1	1	1	1	8	0	1	1	1	1	1	1	1	1	1	1	1	11	19
189	28	2	2	2	1	1	1	2	2	2	0	2	2	0	2	0	10	0	2	2	1	1	2	2	2	2	2	2	2	20	30
190	25	2	3	1	1	2	2	1	1	2	2	2	2	1	2	1	13	1	1	1	1	1	1	1	1	1	1	1	1	12	25
191	42	2	3	3	1	2	1	0	1	2	1	2	2	2	2	2	14	2	2	0	0	1	1	0	0	0	0	0	1	7	21
192	35	2	2	2	1	1	1	0	1	2	2	2	2	2	2	2	15	0	2	2	1	1	1	1	1	1	1	1	1	13	28
193	50	1	3	4	1	2	2	1	1	2	1	2	2	1	2	2	13	2	2	2	1	2	2	2	2	2	1	1	1	20	33
194	21	2	2	1	1	1	1	1	1	1	2	2	2	1	1	1	11	1	1	2	2	1	2	1	2	2	2	2	2	20	31
195	40	2	3	3	1	1	1	2	1	2	2	2	2	2	2	2	15	2	2	2	2	2	2	2	2	1	2	2	2	23	38
196	49	1	3	4	1	1	1	2	1	2	2	2	2	2	2	2	15	2	2	1	1	2	2	2	2	2	2	2	2	22	37
197	40	2	3	3	1	1	1	1	1	1	1	2	2	2	2	1	12	1	1	1	1	1	1	1	1	1	1	1	1	12	24
198	30	2	2	2	1	1	1	1	2	2	2	2	2	0	2	1	13	1	1	1	1	2	2	2	1	2	2	2	2	19	32
199	30	2	3	2	1	2	2	1	1	1	1	0	1	1	1	1	7	1	1	1	1	1	1	1	1	1	1	1	1	12	19
200	40	1	3	3	1	2	2	1	2	2	0	2	2	2	1	1	12	0	2	0	0	1	0	0	0	0	0	2	1	6	18
201	24	2	2	1	1	1	1	2	2	2	2	2	2	1	2	1	14	0	1	1	2	2	2	1	2	1	2	1	1	16	30
202	49	1	3	4	1	2	2	1	1	1	2	2	2	2	2	2	14	0	2	1	0	0	0	0	0	0	0	0	2	5	19
203	36	1	3	2	1	1	1	1	2	2	0	2	2	2	2	2	14	1	1	2	0	0	1	1	0	1	1	1	1	10	24
204	66	2	2	3	1	1	1	1	2	2	2	2	2	0	2	0	12	0	2	1	1	2	2	1	0	2	2	2	2	17	29
205	32	2	3	2	1	1	1	0	1	2	2	2	2	2	2	2	15	1	2	2	1	1	2	1	1	1	1	1	1	15	30
206	31	2	2	2	1	1	1	2	0	0	1	1	1	1	1	1	6	0	1	0	1	1	2	1	1	1	0	1	0	9	15
207	21	2	1	1	1	2	2	0	2	2	2	2	2	2	2	2	16	0	0	1	0	0	0	0	0	0	0	0	0	1	17
208	30	2	3	3	1	2	2	0	2	2	1	1	1	2	2	1	12	0	0	1	1	1	1	1	1	1	1	1	1	10	22
209	24	2	2	1	1	2	2	0	2	2	2	2	2	2	2	2	16	1	1	0	0	0	1	0	0	0	0	1	1	5	21
210	31	1	3	2	1	2	2	2	2	2	0	0	0	0	2	1	7	1	1	2	2	2	2	2	2	2	2	2	2	22	29
211	41	2	2	3	1	1	2	2	1	2	2	2	2	2	2	2	15	0	1	1	0	1	1	1	0	1	1	2	2	11	26
212	33	2	2	2	1	1	1	1	2	2	1	1	1	2	2	1	12	1	1	1	1	1	1	1	1	1	1	1	1	12	24
213	36	2	3	3	1	2	1	1	1	2	2	2	2	2	2	1	14	2	2	2	1	1	2	2	2	1	1	1	1	18	32
214	31	1	4	2	1	2	2	1	1	1	1	1	1	1	1	1	8	1	1	1	1	1	1	1	1	1	1	1	1	12	20
215	59	1	3	5	1	2	2	1	1	2	1	2	2	2	2	1	13	1	2	2	0	1	1	1	1	2	2	2	2	17	30
216	49	2	3	4	1	2	2	1	1	2	1	2	1	2	2	2	13	1	1	1	1	1	0	0	0	0	0	0	2	7	20
217	28	2	2	2	1	2	2	0	2	2	2	2	2	2	2	2	16	0	0	0	0	0	0	0	0	0	0	0	0	0	16
218	28	2	2	2	1	1	2	0	2	2	2	2	2	1	2	2	15	0	0	1	0	0	1	0	0	0	0	0	0	2	17
219	22	2	2	1	1	2	2	0	2	2	2	2	2	2	2	2	16	0	0	0	0	0	0	0	0	0	0	0	0	0	16
220	23	2	2	1	1	1	1	1	1	1	1	1	1	1	1	1	8	0	1	1	1	1	1	1	1	1	1	1	1	11	19
221	36	2	3	3	1	2	1	1	1	1	1	1	1	1	1	1	8	1	1	1	1	1	1	1	1	1	1	1	1	12	20
222	30	2	2	3	1	1	1	2	2	2	2	2	2	2	2	2	16	2	1	2	2	2	2	2	2	2	2	2	2	23	39
223	24	2	2	1	1	2	2	0	2	2	1	1	1	1	2	2	12	0	1	1	1	1	1	1	1	0	1	1	1	10	22
224	35	1	3	2	1	2	2	1	1	2	2	2	2	2	2	2	15	1	2	2	0	2	2	1	1	0	0	0	0	11	26
225	26	1	3	1	1	2	2	0	2	2	2	2	2	2	2	2	16	0	0	0	0	0	0	0	0	0	0	0	0	0	16
226	40	2	3	3	1	1	1	1	1	1	2	2	2	1	2	2	13	0	1	1	1	1	1	1	1	1	1	1	1	11	24
227	32	2	2	3	1	2	1	0	2	1	2	2	2	0	2	2	13	0	2	0	0	1	1	0	0	2	0	1	1	8	21
228	42	2	3	3	1	1	1	1	1	1	1	1	1	1	1	1	8	0	1	1	1	0	0	0	0	1	1	1	1	7	15
229	28	2	2	2	1	2	2	1	1	1	1	1	1	1	1	1	8	1	0	1	1	1	1	1	1	1	1	1	1	11	19
230	28	2	2	2	1	1	1	0	1	2	1	2	2	2	2	2	14	1	1	1	1	1	1	1	2	2	2	2	2	17	31
231	27	2	2	2	1	1	1	1	1	1	1	2	2	2	2	2	13	1	0	0	1	1	1	1	2	2	2	2	2	15	28
232	56	2	2	5	1	1	1	0	1	2	2	2	2	2	2	2	15	1	2	2	2	2	1	1	2	2	2	2	2	21	36
233	24	2	2	1	1	2	2	1	2	2	1	0	1	2	2	2	12	0	0	0	2	2	1	1	1	1	1	1	1	11	23
234	29	2	2	2	1	1	2	0	1	0	2	2	2	2	2	2	13	0	1	2	0	0	0	0	0	0	0	2	2	7	20
235	26	2	2	2	1	1	1	1	1	1	1	1	1	1	1	1	8	0	0	1	1	1	1	1	0	1	1	1	1	9	17
236	23	2	2	1	1	2	1	1	1	2	1	2	2	1	2	2	13	0	1	2	0	1	0	0	0	0	2	0	2	8	21
237	38	1	3	3	1	2	2	0	1	2	2	2	2	2	2	2	15	0	2	2	0	2	2	2	2	0	0	2	2	16	31
238	49	1	3	4	1	2	2	1	1	1	1	2	2	1	2	1	11	0	1	0	0	1	0	0	0	0	1	1	1	5	16
239	32	1	2	2	1	2	2	0	2	2	2	2	2	2	2	2	16	0	0	0	0	0	0	0	0	0	0	0	0	0	16
240	20	2	1	1	1	2	1	1	0	2	2	2	2	1	2	1	12	1	2	1	1	1	1	1	1	1	1	1	1	13	25
241	21	2	2	1	1	2	2	1	1	1	1	2	2	1	2	1	11	1	1	1	1	1	1	1	1	1	1	1	1	12	23
242	35	2	3	3	1	2	2	1	2	2	2	2	2	2	2	2	16	1	1	0	0	0	1	0	1	1	1	1	1	8	24
243	20	2	2	1	1	1	1	0	1	2	2	2	2	2	2	2	15	1	1	1	1	1	1	1	0	2	2	2	2	15	30
244	23	2	3	1	1	2	2	1	1	1	1	1	1	1	1	1	8	1	1	1	1	1	1	2	1	1	1	1	1	13	21
245	27	2	2	2	1	2	2	1	2	2	1	1	2	2	2	2	14	1	1	1	1	1	1	1	0	0	1	1	1	10	24
246	38	2	2	3	1	1	2	1	1	2	0	2	2	2	2	1	12	1	2	2	0	1	1	1	1	1	1	1	2	14	26
247	23	2	2	1	1	1	1	2	2	2	2	2	2	2	2	2	16	0	1	1	1	2	1	1	0	1	0	0	1	9	25
248	24	2	2	1	1	2	2	1	2	1	1	1	1	1	1	1	9	0	1	1	1	1	1	1	1	1	1	1	1	11	20
249	35	2	2	3	1	2	2	0	1	2	1	1	1	2	1	2	11	0	1	1	1	1	1	1	1	1	1	1	1	11	22
250	32	2	2	5	1	2	1	2	0	2	2	2	2	0	2	0	10	1	2	2	0	1	1	1	1	0	1	1	2	13	23
251	27	2	2	1	1	2	2	0	1	1	1	1	1	1	1	1	8	0	0	1	1	1	1	1	0	1	1	1	1	9	17
252	24	2	1	1	1	1	1	0	2	2	2	2	1	2	2	2	15	0	0	0	0	2	2	2	1	1	1	1	1	11	26
253	23	2	2	1	1	2	2	0	1	1	2	2	2	1	2	1	12	0	1	1	0	0	0	0	0	1	1	1	1	6	18
254	28	2	2	2	1	2	2	0	1	0	1	1	1	0	1	1	6	2	2	1	1	1	1	1	2	1	1	1	1	15	21
255	35	2	2	3	1	2	2	1	1	0	2	2	2	1	2	2	12	0	2	2	0	1	0	0	0	0	0	0	2	7	19
256	25	2	2	1	1	2	1	0	2	0	2	2	2	1	2	2	13	0	2	2	2	1	1	0	1	1	1	1	2	14	27
257	37	2	3	3	1	2	2	2	2	2	2	2	2	2	2	0	14	0	2	2	1	2	2	2	2	2	2	2	2	21	35
258	33	2	3	3	1	2	1	1	1	1	1	1	1	1	2	1	9	0	1	1	0	2	0	1	0	1	1	1	2	10	19
259	34	1	3	3	1	1	1	2	0	1	0	0	0	1	0	0	2	2	1	1	2	1	1	1	1	2	2	2	2	18	20
260	27	1	3	1	1	1	1	0	1	2	1	2	1	1	2	1	11	1	1	1	1	1	2	1	1	1	1	1	1	13	24
261	36	2	3	3	1	2	1	1	1	1	1	1	1	1	1	1	8	0	1	1	1	1	1	1	1	1	1	1	1	11	19
262	22	2	2	1	1	2	2	2	1	2	2	2	2	2	2	2	15	0	0	0	0	0	0	0	0	0	0	0	0	0	15
263	25	2	2	1	1	2	1	1	1	2	2	2	2	1	2	1	13	0	1	1	1	1	1	1	1	1	1	1	1	11	24
264	53	2	2	4	1	2	2	1	1	1	2	2	1	1	2	1	11	1	2	2	0	0	2	2	2	0	2	2	2	17	28
265	40	2	3	3	1	1	1	0	1	2	1	2	2	2	2	2	14	1	2	1	1	1	1	1	1	1	1	1	2	14	28
266	40	1	3	3	1	2	2	2	2	2	2	2	2	2	2	2	16	0	0	0	0	0	0	0	0	0	0	0	0	0	16
267	37	1	3	2	1	2	2	0	1	0	2	2	2	2	2	2	13	0	0	1	0	0	0	0	0	0	0	0	0	1	14
268	35	2	2	2	1	1	1	2	0	1	2	2	2	2	2	1	12	1	2	2	2	2	2	2	1	1	1	1	2	19	31
269	21	2	2	1	1	1	1	1	2	2	2	1	2	2	2	2	15	1	2	2	0	1	1	1	2	1	1	2	0	14	29
270	27	1	3	2	2	2	2	0	2	2	2	2	2	2	2	2	16	0	0	1	0	0	0	0	0	0	0	1	1	3	19
271	33	2	3	3	1	1	1	1	1	2	2	2	2	2	2	2	15	1	1	1	1	2	1	1	1	2	1	2	2	16	31
272	44	2	3	4	1	1	1	1	0	2	2	2	2	2	2	2	14	1	0	0	0	0	0	0	2	2	2	2	2	11	25
273	40	2	2	4	1	2	2	1	2	2	1	2	2	1	2	1	13	1	2	2	1	1	1	1	0	1	1	1	1	13	26
274	40	1	3	3	1	2	1	1	1	1	2	0	0	1	1	0	6	2	2	1	1	2	2	2	2	1	1	1	2	19	25
275	25	2	2	1	1	1	1	1	1	2	1	1	1	1	2	2	11	1	1	1	1	1	1	1	1	2	2	2	2	16	27
276	23	2	2	1	1	2	2	1	1	1	1	1	1	1	1	1	8	0	1	1	1	1	1	1	1	1	1	1	1	11	19
277	25	2	2	1	1	2	2	2	1	1	1	1	1	1	1	1	8	1	1	1	1	1	1	1	1	1	1	1	1	12	20
278	26	2	2	2	1	2	2	1	1	2	2	2	2	2	2	2	15	0	0	0	0	0	0	0	0	1	1	1	1	4	19
279	25	2	2	1	1	2	2	1	1	1	2	2	2	2	2	2	14	0	2	2	1	0	0	1	0	1	1	1	1	10	24
280	27	2	3	1	1	2	1	2	2	2	2	2	2	1	2	2	15	1	2	0	0	0	0	0	0	1	1	1	1	7	22
281	33	2	2	3	1	2	2	1	0	1	1	2	2	1	1	0	8	0	1	1	1	1	1	2	0	1	2	1	1	12	20
282	25	2	2	1	1	2	1	2	1	2	1	2	2	0	2	1	11	0	1	2	1	2	1	1	0	1	1	2	2	14	25
283	34	1	3	3	1	2	2	1	2	2	1	2	2	2	2	2	15	0	1	1	0	1	1	1	0	1	1	1	1	9	24
284	28	2	2	2	1	1	1	2	1	1	1	2	2	0	2	0	9	1	2	1	1	1	2	1	1	1	0	1	1	13	22
285	39	2	2	3	1	1	1	1	1	2	1	1	2	2	2	2	13	0	2	2	1	1	1	1	1	1	1	1	2	14	27
286	32	2	3	3	1	1	2	1	1	2	1	2	2	1	2	1	12	0	1	1	0	1	1	0	0	1	1	1	1	8	20
287	38	2	3	3	1	1	2	2	1	2	1	2	2	2	2	2	14	1	1	0	1	1	0	0	0	1	1	1	1	8	22
288	25	1	2	1	1	1	1	1	1	2	2	2	2	0	2	2	13	2	1	2	1	0	1	1	1	1	1	1	1	13	26
289	27	1	3	1	1	2	1	0	1	1	2	2	2	1	2	2	13	0	1	1	0	1	1	1	1	1	1	1	1	10	23
290	23	2	2	1	1	2	2	1	2	2	1	2	2	2	2	2	15	1	1	1	1	1	1	1	1	1	1	1	1	12	27
291	41	2	2	3	1	1	2	2	0	1	2	2	2	2	2	2	13	0	1	2	1	1	1	1	0	1	2	2	2	14	27
292	21	2	1	1	1	2	1	1	1	1	1	1	1	1	1	1	8	1	1	1	1	1	1	1	1	1	1	2	1	13	21
293	25	2	2	1	1	2	1	0	1	1	1	1	1	1	1	1	8	0	1	1	1	1	1	1	0	1	1	1	1	10	18
294	25	2	3	1	1	2	2	2	1	2	2	2	2	1	2	1	13	0	1	1	1	1	1	1	0	1	1	1	1	10	23
295	38	2	3	3	1	2	1	1	1	1	1	1	1	1	1	1	8	1	1	1	1	1	1	1	1	1	1	1	1	12	20
296	25	2	2	1	1	1	1	2	1	1	2	2	2	1	1	1	11	1	2	2	1	1	1	2	2	2	2	2	2	20	31
297	40	2	3	3	1	1	1	1	2	2	2	2	2	1	2	2	15	2	2	1	1	2	2	1	1	1	1	2	2	18	33
298	31	1	2	2	1	2	2	0	2	2	0	0	2	0	0	0	6	0	2	2	0	0	0	2	2	2	2	2	2	16	22
299	33	2	3	3	1	1	1	1	1	1	1	1	1	1	1	1	8	1	1	1	1	1	1	1	1	1	1	1	1	12	20
300	25	2	2	1	1	1	1	1	1	1	1	2	2	2	1	0	10	1	1	2	1	1	1	1	1	1	1	2	2	15	25
301	25	1	3	1	1	1	1	2	2	2	2	2	2	1	2	2	15	1	2	2	1	1	2	2	2	1	1	1	1	17	32
302	22	2	2	1	1	1	1	1	1	2	1	1	1	1	2	2	11	1	1	1	1	1	1	1	1	2	2	2	2	16	27
303	45	1	3	4	1	2	1	0	1	1	0	0	2	2	1	1	8	0	2	1	1	1	2	1	1	1	1	1	1	13	21
304	35	2	2	3	1	1	1	1	1	1	1	1	1	1	1	1	8	0	0	1	1	1	1	1	0	1	1	1	1	9	17
305	27	2	2	2	1	1	1	1	0	2	2	2	2	1	2	0	11	1	2	2	1	1	1	2	0	0	1	1	2	14	25
306	35	2	2	3	1	1	1	0	2	2	1	1	0	2	1	1	10	0	1	1	1	1	1	1	1	1	1	1	1	11	21
307	53	2	3	5	1	1	1	2	1	2	1	1	0	2	2	2	11	1	2	2	0	2	1	1	1	1	1	1	1	14	25
308	29	2	2	2	1	1	1	2	0	0	0	0	0	0	0	0	0	1	1	2	2	2	2	2	2	2	2	2	2	22	22
309	34	1	3	2	1	2	1	1	1	1	1	1	1	1	1	1	8	1	1	1	1	1	1	1	1	1	1	1	1	12	20
310	33	2	3	3	1	2	2	1	2	2	1	2	2	1	2	2	14	0	2	0	1	1	1	0	0	0	0	0	0	5	19
311	38	2	3	3	1	1	1	1	1	1	1	2	2	1	1	1	10	1	1	1	1	1	1	2	1	1	1	1	1	13	23
312	34	1	3	3	1	2	1	1	1	1	2	2	2	0	2	1	11	0	0	1	0	1	0	0	0	1	1	1	0	5	16
313	45	1	3	3	1	2	2	1	2	2	0	0	2	0	2	2	10	0	1	1	0	1	1	1	0	1	1	1	1	9	19
314	42	2	3	3	1	1	1	1	0	2	1	2	2	2	2	1	12	1	1	1	1	1	1	1	1	0	0	0	2	10	22
315	26	2	3	1	1	2	2	1	2	2	1	2	2	1	2	2	14	0	1	1	1	0	0	0	0	1	1	1	1	7	21
316	25	2	2	2	1	2	1	0	1	2	0	2	2	2	2	1	12	0	0	0	1	1	0	0	0	1	1	1	1	6	18
317	26	1	2	1	1	1	1	0	0	1	1	1	1	1	1	1	7	1	1	1	1	1	1	1	1	1	1	1	1	12	19
318	24	2	2	1	1	1	1	2	1	1	1	1	1	0	2	2	9	1	1	1	1	1	1	1	2	2	2	2	2	17	26
319	22	2	2	1	1	2	2	2	2	2	2	2	2	1	2	1	14	0	0	1	1	1	1	2	2	0	0	0	0	8	22
320	25	2	2	1	2	1	2	1	0	0	1	1	1	1	1	1	6	1	1	1	1	1	1	1	1	1	1	1	1	12	18
321	39	2	3	3	1	1	2	1	1	1	1	2	1	1	2	1	10	0	1	0	1	1	1	1	0	0	0	0	1	6	16
322	38	2	3	3	1	2	2	1	2	2	2	2	2	2	2	2	16	1	1	2	1	1	1	1	1	1	2	1	1	14	30
323	36	2	3	3	1	1	1	1	1	1	1	1	1	1	1	1	8	1	1	1	1	1	1	1	1	1	1	1	1	12	20
324	23	2	2	1	1	2	1	1	1	1	1	1	1	2	2	2	11	1	2	1	1	1	1	1	1	1	1	1	1	13	24
325	27	2	2	2	1	1	2	2	1	1	2	2	2	1	2	1	12	0	0	1	1	1	1	1	0	1	1	1	1	9	21
326	45	2	3	4	1	2	1	1	1	2	1	2	2	1	2	0	11	1	2	2	0	1	1	1	0	0	0	1	1	10	21
327	38	2	3	3	1	1	1	0	2	2	2	2	1	1	2	2	14	0	0	0	0	2	1	0	0	0	0	0	0	3	17
328	23	2	2	1	1	2	2	1	0	2	2	2	2	1	2	1	12	0	1	1	1	2	1	1	1	2	2	2	2	16	28
329	31	2	2	1	1	1	1	0	2	2	2	2	2	2	2	2	16	0	1	1	1	2	2	1	2	1	1	1	2	15	31
330	26	1	2	2	1	2	1	0	2	2	1	2	2	2	2	2	15	2	2	2	1	1	1	1	1	1	1	1	1	15	30
331	29	2	2	2	1	2	2	1	2	2	2	2	2	2	2	2	16	0	1	1	1	2	1	1	1	2	1	2	1	14	30
332	21	2	2	1	1	2	1	0	1	2	1	2	2	2	2	2	14	0	2	2	0	0	0	0	0	0	0	0	0	4	18
333	28	2	4	1	1	2	2	1	1	2	0	1	1	1	1	1	8	1	1	0	0	1	1	1	0	1	1	1	1	9	17
334	32	2	3	2	1	1	1	1	1	1	1	1	1	1	1	1	8	0	1	1	1	1	1	1	0	1	1	1	1	10	18
335	43	2	3	3	1	1	1	1	0	1	2	2	2	2	2	0	11	0	2	2	1	2	2	1	2	1	1	1	1	16	27
336	25	2	3	1	1	2	2	1	2	2	2	2	2	2	2	2	16	0	1	0	1	1	0	0	0	0	0	0	0	3	19
337	31	1	2	2	1	2	2	0	2	1	1	1	2	1	1	1	10	0	1	1	0	0	0	0	0	0	0	0	0	2	12
338	22	2	2	1	1	1	1	2	0	2	2	2	2	2	2	2	14	2	2	2	2	2	2	2	2	2	2	2	2	24	38
339	20	2	2	1	1	1	1	1	1	2	1	1	1	0	2	1	9	1	2	2	1	2	2	1	2	1	1	1	1	17	26
340	29	2	3	1	1	2	1	1	2	1	1	2	2	2	2	2	14	0	2	0	1	0	1	1	0	1	1	1	1	9	23
341	40	2	3	3	1	1	1	1	2	2	1	2	2	2	2	2	15	0	2	2	1	1	1	1	1	1	1	1	1	13	28
342	34	2	2	1	1	1	1	1	2	2	2	2	2	1	2	1	14	1	1	2	1	2	2	2	2	2	2	2	2	21	35
343	33	2	3	2	1	2	2	2	1	2	2	2	2	2	2	2	15	1	0	1	0	1	0	0	0	0	0	0	1	4	19
344	25	2	2	2	1	2	2	1	1	1	1	1	1	1	1	1	8	0	1	1	1	1	1	1	1	1	1	1	1	11	19
345	28	2	1	2	1	2	1	1	1	1	1	1	1	1	1	1	8	0	1	1	1	1	1	1	1	1	1	1	1	11	19
346	28	2	2	2	1	2	2	1	0	2	2	2	2	1	2	1	12	0	2	2	1	1	0	0	0	1	1	1	1	10	22
347	48	2	3	4	1	2	1	2	2	2	1	2	1	2	2	2	14	2	2	1	1	2	1	1	1	0	0	1	2	14	28
348	33	2	3	3	1	2	2	1	1	2	2	2	2	2	2	2	15	0	0	2	0	0	1	1	1	1	2	2	2	12	27
349	51	2	1	5	1	2	2	1	1	1	1	1	1	2	2	1	10	1	1	1	1	1	1	1	1	1	1	1	1	12	22
350	32	2	1	3	1	1	1	2	0	2	1	2	2	2	2	1	12	1	2	2	1	2	1	1	0	1	1	1	2	15	27
351	38	1	3	3	1	2	1	2	1	1	1	2	2	1	2	2	12	2	1	1	0	1	1	1	1	1	1	1	1	12	24
352	25	2	2	1	1	2	2	1	2	2	2	2	1	2	2	1	14	1	0	0	1	1	1	1	1	1	1	1	1	10	24
353	35	1	3	3	1	1	1	1	1	1	2	2	2	2	2	1	13	0	1	1	1	1	1	1	2	1	1	2	2	14	27
354	26	1	2	1	1	2	2	0	2	2	1	2	1	2	2	2	14	0	0	1	1	1	1	1	0	1	1	1	1	9	23
355	31	2	3	2	1	2	2	0	0	2	2	2	2	0	2	0	10	0	2	2	1	1	0	1	0	0	0	0	0	7	17
356	23	2	2	1	1	2	1	1	2	2	2	2	2	2	2	2	16	2	2	2	1	1	1	1	0	1	1	1	1	14	30
357	44	2	3	3	1	2	2	0	1	1	1	2	2	1	1	1	10	0	0	1	1	0	0	0	0	1	1	2	1	7	17
358	28	2	2	2	1	1	1	2	0	0	0	0	0	0	0	0	0	2	2	2	2	2	2	2	2	2	2	2	2	24	24
359	27	2	2	1	1	2	1	1	0	1	2	2	2	0	2	1	10	0	2	2	1	1	1	1	0	1	1	1	1	12	22
360	26	2	3	1	1	2	1	1	2	2	2	2	2	2	2	0	14	1	2	2	1	1	1	1	1	1	1	2	1	15	29
361	41	2	3	4	1	1	1	0	1	1	2	2	2	1	1	1	11	0	2	2	0	1	1	1	0	1	1	1	1	11	22
362	34	2	2	2	1	2	2	1	2	2	2	2	2	2	2	2	16	0	1	0	0	1	0	0	0	1	1	0	1	5	21
363	30	2	2	1	1	1	1	1	1	1	2	2	2	0	2	0	10	0	1	1	0	1	0	1	2	2	2	2	2	14	24
364	43	2	3	3	1	1	2	2	1	1	1	1	1	1	2	2	10	0	2	1	1	1	1	1	1	1	1	1	1	12	22
365	49	1	3	4	1	2	2	1	1	1	1	2	1	2	2	2	12	1	1	1	0	1	1	1	1	1	1	1	1	11	23
366	23	1	2	1	2	2	2	0	1	2	2	2	2	2	2	1	14	0	1	0	0	0	0	0	0	0	0	2	2	5	19
367	24	1	2	1	1	2	2	1	1	1	1	1	1	1	1	1	8	0	1	1	1	1	1	1	1	1	1	1	1	11	19
368	46	1	3	4	2	2	2	0	1	2	2	2	2	2	2	2	15	0	2	1	0	0	0	0	0	1	1	1	1	7	22
369	36	2	3	3	2	2	1	1	1	2	1	1	1	2	2	2	12	1	1	2	1	1	1	2	1	1	2	2	2	17	29
370	38	2	3	3	2	1	1	0	1	1	0	2	2	1	2	2	11	0	0	0	0	1	1	0	0	1	1	2	2	8	19
371	45	2	3	4	2	1	1	1	2	2	1	2	2	2	2	2	15	1	2	1	0	1	1	0	0	0	0	0	1	7	22
372	41	2	3	3	2	1	1	2	2	2	1	2	2	1	2	2	14	2	2	2	1	2	2	2	2	2	2	2	2	23	37
373	33	2	3	3	2	2	2	1	1	2	1	2	2	1	2	2	13	1	2	1	1	1	1	1	0	1	1	1	1	12	25
374	34	2	1	3	2	2	1	1	2	2	2	2	2	0	2	1	13	0	2	1	1	1	1	1	1	1	1	1	2	13	26
375	58	1	3	5	1	2	2	0	2	2	2	2	2	2	0	2	14	0	0	2	0	0	0	0	0	0	0	0	0	2	16
376	25	2	2	1	2	2	1	0	2	2	2	2	2	2	2	2	16	1	1	1	0	1	1	1	1	0	1	1	1	10	26
377	32	2	1	3	2	2	2	0	0	2	2	2	2	2	2	0	12	0	2	2	0	0	0	0	0	2	2	2	2	12	24
378	48	2	3	4	1	2	2	2	1	2	2	2	2	2	2	2	15	1	1	2	1	1	1	0	0	0	0	1	1	9	24
379	25	2	2	1	1	2	1	1	1	1	1	1	1	0	2	0	7	2	2	2	1	2	2	1	1	2	2	2	2	21	28
380	35	2	3	3	2	1	1	2	0	1	1	2	2	1	2	1	10	0	1	1	1	1	1	0	0	1	1	2	1	10	20
381	46	1	3	4	1	1	1	0	1	2	1	2	2	1	2	1	12	0	2	1	1	1	1	1	0	2	2	2	2	15	27
382	24	2	2	1	2	2	1	1	1	1	1	1	1	1	1	1	8	0	1	1	1	1	1	1	1	1	1	1	1	11	19
383	48	2	3	4	2	2	1	2	0	1	1	1	1	1	1	1	7	2	2	1	1	1	1	1	0	2	1	2	2	16	23
384	26	1	3	1	2	2	2	1	1	1	1	2	2	1	1	1	10	0	1	1	1	1	0	0	1	0	0	0	1	6	16
385	36	2	1	3	2	2	1	1	1	2	1	2	2	2	2	2	14	1	1	2	1	2	1	1	1	1	1	1	2	15	29
386	28	2	3	2	2	2	1	1	1	2	2	2	2	2	2	2	15	1	2	2	0	1	0	0	0	0	0	0	0	6	21
387	46	1	3	4	1	2	2	1	1	2	2	2	2	2	2	1	14	0	1	0	0	1	0	0	0	0	0	0	0	2	16
388	42	2	3	4	2	1	1	2	2	2	2	2	2	0	2	0	12	1	2	2	1	1	1	1	2	1	1	1	2	16	28
389	40	2	3	3	2	2	2	1	1	1	1	1	1	1	1	1	8	1	1	1	1	1	1	1	1	1	1	1	1	12	20
390	32	2	4	1	1	2	2	0	2	2	0	2	2	1	2	1	12	0	2	0	0	0	0	0	0	0	0	0	0	2	14
391	32	2	3	2	1	1	1	2	2	2	1	2	2	1	2	2	14	0	1	1	1	2	2	1	0	2	2	2	2	16	30
392	28	1	3	1	2	2	2	0	1	1	1	1	1	1	1	1	8	0	1	1	1	1	1	1	1	1	1	1	1	11	19
393	52	2	1	4	1	2	1	1	1	2	1	1	1	1	1	1	9	0	1	1	1	1	1	1	1	1	1	1	2	12	21
394	46	1	3	4	2	2	1	1	1	1	1	1	1	1	1	1	8	1	1	1	1	1	1	1	1	1	1	1	1	12	20
395	43	2	3	3	2	1	1	1	2	2	2	2	2	1	2	2	15	1	2	2	1	1	1	1	0	2	2	2	2	17	32
396	48	2	3	4	1	2	1	1	1	2	2	2	2	1	1	2	13	1	2	2	0	1	1	0	0	1	1	0	2	11	24
397	33	2	3	2	1	2	2	1	1	2	0	1	1	1	1	1	8	0	1	1	1	1	1	1	0	1	1	1	2	11	19
398	26	2	2	1	2	1	1	2	0	2	2	2	2	2	2	2	14	1	1	1	1	1	2	0	0	1	1	1	1	11	25
399	56	2	1	5	2	2	1	1	1	1	1	1	1	1	1	2	9	0	1	1	1	1	1	1	0	1	1	1	1	10	19
400	23	2	2	1	2	1	1	0	1	2	2	2	2	2	2	1	14	0	1	1	0	1	1	0	2	0	1	1	1	9	23
401	32	2	1	3	2	2	1	1	2	2	2	2	2	2	2	2	16	1	1	1	2	2	0	2	1	2	2	2	2	18	34
402	18	1	1	1	2	2	2	0	2	2	2	2	2	2	2	2	16	0	0	0	0	0	0	0	0	1	0	1	0	2	18
403	50	1	2	4	1	2	2	1	1	2	1	2	2	1	2	1	12	0	1	1	1	1	1	1	0	1	1	1	1	10	22
404	41	2	3	3	2	2	1	2	2	2	2	2	2	2	2	2	16	2	2	2	1	2	1	1	0	0	1	0	2	14	30
405	36	2	2	3	1	2	1	2	1	2	2	2	2	2	2	2	15	2	2	2	1	2	1	1	1	1	1	1	1	16	31
406	27	2	3	1	2	2	2	1	1	2	2	2	2	2	2	2	15	1	1	1	1	2	1	2	1	2	2	2	2	18	33
407	51	1	2	5	2	2	2	2	2	2	2	2	1	1	1	1	12	2	1	1	0	1	1	0	0	0	0	0	0	6	18
408	30	2	3	1	1	2	1	2	2	2	2	2	2	2	2	2	16	1	2	2	1	1	1	1	1	1	1	1	1	14	30
409	34	2	3	3	2	1	1	2	2	2	1	2	2	2	2	2	15	0	0	2	1	2	2	1	1	2	2	2	2	17	32
410	34	2	3	2	1	1	2	1	1	1	1	2	2	1	1	2	11	0	2	2	1	1	1	1	1	1	2	1	1	14	25
411	29	2	3	2	1	2	2	0	2	2	2	2	2	2	2	2	16	0	0	0	0	0	0	0	0	0	0	0	0	0	16
412	32	2	3	3	2	2	2	1	1	2	2	2	2	2	2	2	15	0	2	2	0	0	0	0	0	0	0	0	0	4	19
413	52	1	3	4	1	2	1	2	2	2	2	2	1	2	2	1	14	1	1	0	1	1	1	0	0	0	0	0	0	5	19
414	28	1	2	1	2	2	1	1	1	1	1	1	1	1	1	1	8	1	1	1	1	1	1	1	1	1	1	1	1	12	20
415	26	1	2	1	2	2	1	1	1	2	2	2	2	1	2	0	12	0	1	1	0	0	0	0	0	1	1	1	1	6	18
416	47	1	3	4	2	2	1	1	1	1	1	2	2	1	2	2	12	1	2	1	1	1	1	1	1	1	1	1	1	13	25
417	25	2	3	1	1	2	1	1	2	2	2	2	2	0	2	1	13	0	0	1	0	1	1	0	0	1	1	1	1	7	20
418	38	2	3	3	2	1	1	1	1	0	1	1	1	1	2	1	8	1	1	1	1	2	1	1	0	1	1	0	2	12	20
419	35	2	3	2	2	2	2	0	1	1	1	1	1	1	1	1	8	2	1	1	1	1	1	1	1	1	1	1	1	13	21
420	37	2	3	3	2	2	1	1	1	1	2	2	1	1	2	0	10	2	2	2	1	1	1	1	1	2	2	2	2	19	29
421	48	2	2	4	2	2	2	1	2	2	1	1	1	1	1	1	10	0	0	1	1	1	1	1	0	1	1	1	1	9	19
422	31	2	2	2	1	1	2	1	2	2	2	2	2	2	2	2	16	2	2	2	1	2	2	2	2	2	2	1	2	22	38
423	42	2	1	4	2	2	2	1	1	1	1	2	2	2	2	2	13	2	2	2	0	1	1	2	1	2	2	2	2	19	32
424	27	2	1	2	2	2	1	1	1	2	1	1	1	1	2	1	10	1	1	1	1	1	1	1	1	1	1	1	1	12	22
425	28	1	2	1	2	2	2	0	0	2	2	2	2	1	1	1	11	0	0	0	0	0	0	0	0	0	0	0	0	0	11
426	24	2	2	1	1	2	2	1	1	1	1	1	1	1	1	1	8	0	0	1	1	1	1	1	1	1	0	0	0	7	15
427	34	2	1	2	1	2	2	1	1	1	1	1	1	1	1	1	8	0	1	1	1	1	1	1	1	1	1	1	1	11	19
428	33	2	1	3	2	1	2	1	1	1	1	1	1	2	2	2	11	0	1	1	1	1	2	2	1	1	1	1	1	13	24
429	26	2	2	1	2	2	2	1	1	1	0	0	1	0	2	2	7	0	1	1	0	0	2	2	2	1	2	1	1	13	20
430	35	1	3	2	1	2	1	0	1	1	1	2	2	2	2	2	13	0	1	1	0	1	0	0	0	0	1	1	2	7	20
431	50	2	1	4	2	1	1	1	0	0	1	1	1	1	1	1	6	1	1	1	1	1	1	1	1	1	1	1	1	12	18
432	35	2	2	3	2	1	1	1	1	1	1	2	1	1	1	0	8	1	1	2	1	1	1	1	1	1	1	1	2	14	22
433	24	2	2	1	2	1	1	1	0	2	2	2	2	1	1	1	11	1	2	1	1	1	1	1	0	1	1	1	2	13	24
434	56	1	3	5	1	1	1	0	0	2	2	2	2	2	2	0	12	0	1	0	0	0	0	0	0	0	2	0	2	5	17
435	35	2	3	3	1	2	2	1	1	2	2	2	2	1	2	1	13	1	1	2	1	1	1	1	0	1	1	1	1	12	25
436	22	2	2	1	2	2	2	0	1	2	2	2	2	0	2	0	11	0	0	2	0	1	1	1	0	0	0	0	1	6	17
437	35	2	3	3	1	2	2	1	1	1	1	1	2	1	1	1	9	0	1	1	0	0	0	0	0	0	0	2	0	4	13
438	43	2	2	4	2	2	2	1	1	1	2	2	2	1	2	2	13	0	1	1	0	0	0	0	0	1	1	1	1	6	19
439	33	2	2	2	2	1	1	0	1	2	1	1	1	1	2	1	10	0	1	1	1	1	1	1	1	1	1	1	1	11	21
440	36	2	3	3	2	2	2	1	1	2	0	2	2	2	2	2	13	1	1	2	1	1	1	0	0	1	1	1	2	12	25
441	34	2	2	3	2	2	2	1	0	1	1	1	2	1	1	1	8	1	2	1	1	1	1	1	1	1	1	1	1	13	21
442	45	2	3	4	1	1	1	1	1	1	1	2	2	2	1	0	10	1	1	1	1	2	1	1	0	1	1	1	1	12	22
443	28	2	3	1	1	2	2	0	1	2	2	2	2	1	2	2	14	0	1	1	0	0	0	0	0	0	0	1	0	3	17
444	44	1	3	4	1	2	2	1	1	1	1	1	1	1	1	1	8	1	1	1	1	1	1	1	1	1	1	1	1	12	20
445	41	2	3	4	1	2	2	2	2	2	2	2	2	2	2	2	16	2	2	2	0	2	1	2	2	2	2	2	2	21	37
446	22	2	2	1	2	2	1	1	0	1	2	2	2	1	1	1	10	0	1	1	1	1	1	1	0	0	1	1	1	9	19
447	44	2	2	4	2	1	1	1	1	2	1	2	2	2	2	2	14	1	2	2	0	1	1	1	0	1	0	1	2	12	26
448	58	1	3	5	1	1	1	0	1	2	1	1	2	2	2	2	13	1	2	1	2	2	2	2	2	2	2	2	2	22	35
449	41	2	3	4	1	1	1	2	1	1	2	2	2	2	2	2	14	1	1	1	0	1	1	0	0	1	2	0	0	8	22
450	42	2	3	3	2	1	1	2	2	2	2	2	2	2	2	2	16	0	1	2	1	2	2	2	0	2	2	2	2	18	34
451	23	2	3	1	1	2	1	0	1	1	1	2	2	1	1	1	10	0	1	1	1	1	1	1	0	2	2	2	2	14	24
452	36	1	2	3	2	2	2	1	2	2	2	2	2	2	2	1	15	1	0	1	0	0	0	0	0	0	0	0	2	4	19
453	27	2	2	2	1	2	2	1	1	2	1	2	2	2	2	2	14	1	0	2	0	0	1	0	0	0	0	0	0	4	18
454	31	2	3	2	1	1	1	2	1	1	1	1	1	1	2	1	9	1	1	1	1	1	1	2	1	1	1	1	1	13	22
455	27	2	3	2	1	1	1	1	1	2	1	2	2	0	2	0	10	2	2	2	1	2	2	2	1	2	2	2	2	22	32
456	42	2	3	4	1	1	1	1	1	1	1	2	2	1	2	0	10	1	1	1	0	1	0	0	0	0	0	2	2	8	18
457	28	1	2	1	2	1	1	1	2	2	1	1	1	2	2	2	13	1	1	1	1	1	1	1	1	1	1	1	1	12	25
458	26	2	2	2	1	1	2	1	2	2	2	2	2	0	2	0	12	0	1	1	1	1	1	0	0	1	1	1	2	10	22
459	45	2	3	4	1	2	2	0	1	2	1	1	1	1	2	1	10	1	1	1	0	2	1	1	0	1	1	2	1	12	22
460	22	2	2	1	1	2	1	0	0	2	2	2	2	2	2	2	14	0	1	2	1	1	1	1	0	1	1	1	1	11	25
461	22	2	2	1	1	2	2	1	0	1	1	1	1	1	1	1	7	0	1	1	1	1	1	1	1	1	1	1	1	11	18
462	43	2	2	4	1	1	1	1	1	2	1	2	2	2	2	2	14	0	1	1	1	1	1	0	0	1	0	2	2	10	24
463	23	2	2	1	1	2	2	2	2	2	1	1	1	2	2	2	13	0	0	0	1	1	1	1	0	1	1	1	1	8	21
464	53	2	2	5	2	2	1	1	2	2	2	2	2	1	2	0	13	1	2	2	1	1	2	1	1	1	1	2	2	17	30
465	33	2	3	2	1	1	1	2	2	2	2	2	2	0	0	0	10	2	2	2	2	2	2	2	2	2	2	2	2	24	34
466	37	2	2	3	2	2	2	2	2	2	1	1	1	1	2	1	11	0	2	1	1	1	1	1	1	1	1	1	1	12	23
467	33	2	3	3	1	1	2	2	1	2	1	2	2	2	2	2	14	1	1	1	0	1	1	0	1	1	0	0	0	7	21
468	23	2	2	1	1	1	1	1	1	2	2	2	2	2	2	2	15	1	2	1	0	1	0	0	1	1	1	1	2	11	26
469	33	2	3	3	1	2	2	0	0	2	2	2	2	2	2	2	14	1	1	2	0	0	0	0	0	0	0	0	1	5	19
470	52	1	3	5	1	2	2	1	1	1	2	1	1	2	1	1	10	1	0	2	1	1	1	1	1	1	1	1	1	12	22
471	22	2	2	1	1	2	2	0	2	2	2	2	2	2	2	2	16	0	1	1	0	0	0	0	0	0	0	0	1	3	19
472	40	2	3	3	1	2	2	2	0	2	1	2	2	2	2	2	13	0	2	2	2	2	1	1	0	1	1	2	2	16	29
473	23	1	3	1	1	2	2	0	2	2	2	2	2	2	2	1	15	0	0	0	0	0	0	0	0	0	0	2	2	4	19
474	48	2	3	4	1	1	1	0	2	2	1	2	2	2	2	2	15	1	1	0	1	1	1	1	1	1	1	2	1	12	27
475	61	1	3	5	1	2	2	1	2	2	2	2	2	1	1	2	14	0	1	1	0	1	1	1	1	1	1	1	0	9	23
476	35	2	2	3	1	2	2	0	0	0	1	1	1	1	1	1	6	0	1	1	1	1	1	1	1	1	1	1	1	11	17
477	22	2	2	1	2	2	1	1	1	2	1	1	1	2	1	1	10	0	1	1	1	1	1	1	1	1	1	1	1	11	21
478	44	1	3	4	2	1	1	0	2	2	2	2	2	2	2	2	16	1	1	2	0	0	0	0	0	2	2	2	2	12	28
479	51	2	3	5	1	1	1	1	1	1	2	2	1	2	2	2	13	2	1	1	1	1	1	1	1	1	1	0	1	12	25
480	25	2	2	1	1	2	2	0	0	1	1	1	1	1	2	0	7	0	1	1	1	1	1	1	0	2	2	2	2	14	21
481	27	2	2	1	1	2	2	1	2	2	2	2	2	2	2	0	14	0	2	2	1	1	2	0	0	0	0	2	2	12	26
482	20	2	1	1	1	1	1	1	1	1	1	2	2	2	2	2	13	1	2	1	1	1	1	1	1	1	1	1	1	13	26
483	25	2	2	1	1	2	1	1	2	2	1	2	2	2	2	2	15	1	1	2	1	1	0	0	0	1	1	1	2	11	26
484	38	1	3	3	1	2	2	0	1	1	1	1	1	1	1	1	8	0	1	1	1	1	1	1	1	1	1	1	1	11	19
485	28	2	3	2	1	1	1	2	1	1	2	2	2	2	2	0	12	2	2	2	1	1	2	2	2	1	2	1	1	19	31
486	27	2	1	2	1	2	1	1	2	2	2	2	2	2	2	2	16	0	0	0	0	0	0	0	0	0	0	2	2	4	20
487	24	1	2	1	1	2	2	0	0	2	1	2	1	1	1	1	9	1	1	1	0	1	1	1	2	1	1	1	1	12	21
488	44	1	1	4	2	2	2	2	2	2	2	2	2	0	2	0	12	0	1	2	2	2	2	2	1	2	2	2	2	20	32
489	42	2	2	3	1	2	1	1	1	1	1	1	1	0	1	1	7	0	1	1	1	1	2	1	0	1	1	1	1	11	18
490	33	2	2	2	1	2	2	1	1	2	2	2	2	2	2	2	15	0	1	2	1	2	1	1	1	1	1	1	2	14	29
491	44	2	2	4	1	1	1	0	2	2	2	2	2	2	2	2	16	0	0	0	1	1	0	0	0	2	2	2	2	10	26
492	33	2	3	3	1	2	2	1	1	1	1	2	2	1	2	1	11	1	2	1	1	1	2	1	1	1	1	1	1	14	25
493	58	1	1	5	2	2	2	1	1	2	1	2	2	1	1	1	11	0	1	1	0	1	1	1	0	1	1	1	1	9	20
494	37	1	3	3	1	2	2	1	2	2	1	1	1	1	1	1	10	0	0	0	1	1	1	1	0	1	1	1	1	8	18
495	23	2	3	1	1	1	1	0	1	2	2	2	2	2	2	1	14	0	2	0	0	0	0	1	1	2	2	2	2	12	26
496	32	2	3	2	1	1	1	2	0	2	0	2	2	2	2	1	11	0	1	2	2	2	1	1	2	1	2	1	2	17	28
497	41	2	2	3	2	2	1	1	1	1	1	1	2	1	1	1	9	1	1	1	1	1	2	2	1	1	1	1	2	15	24
498	43	2	3	3	1	1	1	2	2	2	2	2	2	2	2	2	16	1	2	2	1	2	1	1	2	0	0	1	1	14	30
499	43	2	3	4	1	1	1	2	1	2	2	2	2	2	2	2	15	2	2	1	1	1	1	1	2	0	1	2	2	16	31
500	22	2	2	1	2	2	2	2	2	2	1	2	1	0	2	1	11	0	0	1	0	1	2	0	1	0	0	2	2	9	20
501	34	2	3	2	1	2	2	1	1	2	0	2	2	2	2	2	13	0	2	2	0	0	1	0	0	0	2	2	2	11	24
502	53	1	3	5	1	2	2	1	1	1	1	0	1	2	1	1	8	0	1	1	1	1	1	1	1	1	1	1	1	11	19
503	28	2	3	2	2	1	1	0	1	1	2	2	2	2	2	0	12	1	2	2	1	1	1	1	0	2	1	2	2	16	28
504	36	2	1	3	2	1	1	2	2	2	2	1	2	0	2	2	13	1	1	2	2	2	2	2	2	2	2	2	2	22	35
505	60	1	3	5	1	2	1	1	1	1	1	2	2	1	2	2	12	2	2	2	0	0	0	1	0	0	0	0	1	8	20
506	28	2	3	1	1	2	2	1	1	2	2	2	2	0	2	0	11	1	2	2	1	1	1	1	2	1	1	1	1	15	26
507	47	1	3	4	1	2	2	1	1	2	0	1	1	2	2	2	11	0	2	2	0	0	0	0	0	0	0	0	0	4	15
508	46	2	3	4	1	2	2	0	0	2	2	2	2	2	2	2	14	0	2	2	0	2	0	0	0	0	0	0	2	8	22
509	35	2	3	3	1	1	2	1	1	1	1	1	1	1	1	1	8	1	1	1	1	1	1	1	1	1	1	1	1	12	20
510	38	2	3	3	1	2	2	1	1	2	1	1	1	1	2	2	11	0	1	1	1	1	1	1	0	1	1	0	1	9	20
511	35	2	2	3	1	1	1	2	0	2	2	2	2	2	2	0	12	0	1	1	1	1	0	1	1	2	1	2	2	13	25
512	47	2	3	4	1	1	1	1	0	2	2	2	2	2	2	2	14	2	2	2	1	2	2	2	1	2	2	2	2	22	36
513	26	2	3	2	2	2	1	2	1	0	1	1	1	1	1	2	8	1	1	1	1	1	2	1	1	1	1	2	2	15	23
514	43	2	3	4	1	1	2	1	2	2	0	2	2	2	2	2	14	0	2	2	1	1	1	0	0	1	1	1	1	11	25
515	25	2	3	1	1	2	2	1	1	1	1	1	2	1	1	1	9	0	1	1	0	0	2	2	0	1	1	1	1	10	19
516	22	1	3	1	1	1	1	2	2	2	1	1	2	2	2	2	14	1	1	1	1	1	1	1	1	1	1	1	1	12	26
517	56	1	3	5	1	2	2	0	2	2	1	2	2	1	2	1	13	0	0	0	0	0	0	0	0	1	0	0	1	2	15
518	26	1	3	1	1	2	2	1	2	2	1	2	2	2	2	2	15	0	1	2	1	0	0	0	0	1	1	0	2	8	23
519	30	1	3	2	1	2	2	2	2	2	1	1	2	1	2	2	13	0	0	1	0	1	1	1	1	1	1	1	1	9	22
520	32	1	3	2	1	2	2	0	2	2	2	2	2	2	2	2	16	2	1	0	0	0	0	0	0	0	0	0	0	3	19
521	32	2	3	3	1	1	1	1	2	2	1	1	1	1	1	1	10	1	1	1	1	1	1	1	1	1	1	1	1	12	22
522	31	2	3	2	1	2	2	1	1	2	2	2	2	2	1	1	13	0	1	1	0	1	1	0	1	1	1	0	0	7	20
523	26	2	2	2	1	2	2	2	2	2	2	2	2	2	2	2	16	0	2	2	1	2	0	0	0	2	2	2	2	15	31
524	42	1	3	3	2	2	2	1	1	2	1	2	2	2	2	1	13	0	0	0	0	0	0	0	0	0	0	0	0	0	13
525	33	2	3	3	1	2	2	1	1	1	2	2	2	2	2	2	14	0	1	2	1	1	0	0	0	1	1	1	1	9	23
526	27	2	2	2	2	2	2	0	1	2	2	2	2	2	2	2	15	1	1	1	1	2	0	0	0	1	0	2	2	11	26
527	23	2	2	1	2	1	1	1	2	2	2	2	2	1	2	1	14	1	1	1	2	2	1	2	0	2	2	2	2	18	32
528	36	2	1	2	2	2	1	1	2	1	1	1	1	2	1	1	10	1	0	1	1	1	2	2	1	0	1	1	0	11	21
529	31	2	2	1	1	1	1	1	2	2	1	2	2	2	2	1	14	0	1	1	0	2	1	1	1	1	1	2	2	13	27
530	36	2	3	3	1	1	1	1	1	1	2	2	2	2	2	2	14	1	2	1	1	1	1	1	0	1	1	2	2	14	28
531	35	1	3	3	1	2	2	0	2	2	1	1	1	1	1	1	10	0	1	1	1	1	1	1	1	1	1	1	1	11	21
532	23	2	2	1	1	2	1	1	1	0	2	1	1	0	2	0	7	2	2	2	2	2	2	2	2	2	2	2	2	24	31
533	21	2	2	1	1	2	1	1	2	2	1	1	1	2	2	2	13	0	0	1	1	1	1	1	1	0	0	0	0	6	19
534	33	2	3	3	1	1	2	1	2	2	2	2	2	2	2	2	16	1	1	2	0	1	1	2	0	2	2	2	2	16	32
535	26	1	2	1	2	2	2	1	2	2	1	2	2	1	1	1	12	0	2	1	1	1	1	0	0	1	1	1	1	10	22
536	29	2	2	2	1	2	1	2	1	2	0	2	2	2	2	2	13	2	2	2	1	2	2	2	2	1	1	1	2	20	33
537	32	1	4	1	1	2	2	0	2	2	2	2	2	1	1	1	13	0	1	1	0	0	0	0	0	0	0	0	0	2	15
538	23	1	2	1	2	2	2	0	2	2	2	2	2	2	2	2	16	0	0	0	0	0	0	0	0	2	2	2	2	8	24
539	27	1	3	1	2	2	1	0	1	1	1	1	1	1	1	1	8	0	1	1	1	1	1	1	0	1	1	1	1	10	18
540	24	2	1	2	2	2	2	2	1	1	0	1	1	0	2	1	7	0	1	1	1	1	1	1	1	1	1	2	2	13	20
541	27	2	2	2	1	2	1	1	1	1	1	1	1	2	1	2	10	1	0	1	1	1	0	1	1	0	1	0	1	8	18
542	23	2	3	1	2	2	2	1	2	2	1	1	2	1	1	1	11	1	2	0	1	1	2	1	1	1	2	1	1	14	25
543	27	2	3	2	1	1	1	2	1	1	2	2	2	1	2	1	12	2	1	1	1	1	1	1	1	1	1	1	1	13	25
544	35	2	3	3	2	1	1	1	2	2	2	2	2	2	2	2	16	1	2	0	2	2	2	2	2	2	0	0	0	15	31
545	43	2	2	3	1	1	2	1	0	2	2	2	2	2	2	2	14	0	0	2	1	1	0	0	0	0	0	0	0	4	18
546	46	1	3	4	2	1	1	0	2	2	2	2	2	2	2	2	16	2	1	2	0	0	0	0	0	0	0	0	0	5	21
547	35	2	3	3	2	2	1	1	1	0	2	2	2	0	2	1	10	0	2	2	1	1	1	2	1	1	2	2	1	16	26
548	35	2	3	3	1	1	1	0	2	2	0	2	2	0	2	0	10	0	2	2	1	1	1	2	0	2	2	2	2	17	27
549	38	2	3	3	1	1	1	2	2	2	2	2	2	1	2	2	15	2	2	1	0	2	2	1	0	0	0	2	2	14	29
550	29	2	3	2	2	1	1	2	2	2	2	2	2	2	2	2	16	0	2	2	1	1	1	1	1	1	1	1	1	13	29
551	45	1	3	3	2	2	1	2	1	2	2	1	2	2	1	2	13	0	0	2	0	1	1	1	0	1	1	2	2	11	24
552	31	2	3	2	2	2	2	1	2	2	1	2	2	1	2	0	12	1	2	2	1	1	1	0	0	0	0	0	0	8	20
553	37	2	3	3	2	2	2	1	1	2	0	2	1	0	2	1	9	1	1	1	1	1	1	1	2	1	1	1	2	14	23
554	42	2	3	4	1	1	1	1	2	2	2	2	2	2	2	2	16	1	2	1	2	2	1	1	0	1	1	2	2	16	32
555	37	2	2	3	2	1	2	2	1	0	1	1	1	1	1	1	7	1	2	1	1	1	1	1	1	1	1	1	1	13	20
556	32	1	2	2	2	2	1	0	2	2	0	1	1	2	2	2	12	0	0	0	1	1	1	1	1	1	2	2	0	10	22
557	34	2	3	3	1	2	1	1	2	2	1	1	1	2	1	1	11	0	1	0	1	1	0	0	0	0	0	1	1	5	16
558	34	2	1	3	2	1	1	1	2	1	1	1	1	1	2	1	10	1	1	1	1	1	1	1	1	1	1	1	1	12	22
559	34	2	3	1	1	1	1	1	2	2	2	2	2	2	2	2	16	1	1	2	1	1	0	0	0	0	0	0	2	8	24
560	40	2	2	3	2	2	1	1	1	1	1	1	1	1	1	1	8	0	1	1	1	1	1	1	1	1	1	1	1	11	19
561	52	2	3	5	1	1	1	1	2	2	2	2	2	2	2	2	16	1	2	2	2	2	2	2	2	1	1	1	2	20	36
562	38	2	3	3	1	1	1	1	1	2	1	2	1	2	2	2	13	1	2	2	1	1	2	1	1	1	1	1	2	16	29
563	27	1	3	1	1	2	2	1	1	1	1	1	1	1	1	1	8	0	1	1	1	1	1	1	0	1	1	1	1	10	18
564	42	2	3	4	1	2	1	1	2	2	2	2	2	2	2	2	16	0	1	1	1	1	1	1	1	1	1	1	2	12	28
565	33	2	1	2	1	1	1	1	0	2	2	2	2	1	2	1	12	0	0	1	1	1	0	0	0	1	1	1	2	8	20
566	44	2	3	4	2	2	1	1	2	2	2	2	1	1	1	1	12	1	2	2	1	1	1	1	1	1	1	1	2	15	27
567	25	2	3	1	1	2	2	0	2	2	1	1	1	1	2	2	12	0	2	2	1	1	1	0	1	1	1	1	1	12	24
568	28	2	2	2	1	1	1	1	0	2	2	2	2	2	2	2	14	0	0	0	1	2	1	1	1	1	1	2	2	12	26
569	34	2	2	2	1	1	1	1	0	2	2	2	2	2	2	2	14	2	2	2	2	2	2	2	1	2	2	1	1	21	35
570	38	2	3	3	2	2	2	1	1	2	0	2	2	0	2	0	9	0	1	2	2	2	2	2	1	2	2	2	2	20	29
571	28	2	3	2	1	1	1	1	1	1	1	1	1	1	1	1	8	1	1	1	1	1	1	1	1	1	1	1	1	12	20
572	25	2	2	1	1	2	1	1	1	1	1	1	1	1	1	1	8	1	1	1	1	1	1	1	1	1	1	1	1	12	20
573	52	2	3	4	2	2	1	1	0	1	2	2	2	2	2	2	13	0	2	2	2	2	2	2	2	2	2	2	2	22	35
574	32	1	3	3	1	2	2	1	2	2	1	1	1	1	1	1	10	0	1	1	0	1	1	0	0	0	1	1	1	7	17
575	45	2	3	4	2	1	1	1	1	2	2	2	2	2	2	1	14	1	2	1	1	2	1	1	1	1	1	1	2	15	29
576	27	1	3	2	2	1	1	0	2	1	1	1	1	1	1	1	9	1	0	1	1	1	1	1	1	1	1	1	1	11	20
577	52	2	3	5	1	1	2	2	1	0	2	2	1	2	1	1	10	0	0	1	0	2	1	1	0	1	0	1	2	9	19
578	26	2	2	2	2	1	1	0	2	2	1	2	2	0	2	0	11	1	2	2	1	1	1	1	2	1	1	1	1	15	26
579	35	2	3	3	1	2	1	1	1	1	1	2	2	0	2	0	9	1	1	1	0	1	2	0	1	1	1	2	2	13	22
580	39	2	2	3	1	2	2	0	0	1	2	2	2	2	2	2	13	1	1	0	0	1	0	0	1	0	1	1	1	7	20
581	27	2	2	2	1	1	1	1	1	2	1	1	2	2	2	2	13	1	1	2	0	1	1	1	0	2	2	2	2	15	28
582	25	2	2	2	1	1	1	1	1	1	1	1	1	1	1	1	8	0	0	1	2	2	2	2	1	1	1	1	1	14	22
583	26	2	3	1	1	2	2	1	2	2	2	2	2	2	2	2	16	1	1	1	1	1	1	1	1	1	1	1	1	12	28
584	32	2	2	3	1	2	1	1	0	1	1	2	0	2	1	2	9	1	0	0	1	0	0	1	2	1	1	1	1	9	18
585	35	2	3	2	2	2	2	1	1	2	2	1	1	1	2	0	10	1	2	1	1	1	1	1	0	0	0	0	1	9	19
586	25	1	2	1	2	2	2	0	2	2	2	2	2	2	2	2	16	0	0	0	0	0	0	0	0	0	0	0	0	0	16
587	52	1	2	5	1	2	2	0	2	2	2	2	2	2	2	2	16	0	0	0	0	0	0	0	0	0	0	0	0	0	16
588	32	2	2	1	1	2	1	1	0	2	2	2	2	2	2	1	13	0	1	0	1	1	1	0	0	1	0	1	1	7	20
589	39	1	2	3	2	2	2	0	2	2	2	2	2	2	2	2	16	0	0	0	0	1	1	0	1	0	1	1	1	6	22
590	24	2	2	1	2	1	1	1	1	2	1	1	1	1	2	1	10	0	1	1	1	1	1	1	0	1	1	1	1	10	20
591	57	2	3	5	1	1	1	1	2	2	1	2	2	1	2	1	13	1	2	2	1	2	2	2	2	2	2	2	2	22	35
592	24	2	2	1	2	2	1	2	1	2	0	2	2	2	2	2	13	0	1	1	1	2	2	1	1	2	2	2	2	17	30
593	52	1	3	5	1	2	1	1	1	2	0	2	2	2	2	2	13	2	2	2	1	2	2	2	2	2	2	2	2	23	36
594	66	1	1	5	2	2	1	1	1	1	1	2	2	2	2	2	13	1	2	2	1	2	1	2	1	2	2	2	2	20	33
595	31	2	3	2	1	2	2	1	1	2	2	2	2	2	2	0	13	0	2	2	1	1	1	1	1	1	1	1	1	13	26
596	40	1	3	2	2	2	2	2	0	0	0	0	0	0	0	0	0	2	2	2	2	2	2	2	2	2	2	2	2	24	24
597	37	2	3	3	1	2	2	0	2	2	1	2	2	2	2	2	15	0	0	2	0	0	1	1	0	0	0	0	0	4	19
598	35	2	2	3	2	2	2	0	0	0	0	0	0	2	0	0	2	0	1	2	0	0	0	2	0	0	0	0	2	7	9
599	37	1	3	3	1	2	2	0	2	1	2	2	2	2	2	2	15	0	0	0	0	0	0	0	0	1	1	1	1	4	19
600	27	2	2	2	1	1	1	2	0	2	2	2	2	2	2	2	14	1	2	2	2	2	2	2	2	2	2	2	2	23	37
601	29	2	3	2	2	1	1	1	2	2	2	2	2	2	1	1	14	1	2	2	1	1	1	1	0	0	0	0	2	11	25
602	40	1	3	4	1	2	2	1	1	2	1	1	1	1	1	1	9	0	1	1	1	1	1	1	0	1	1	1	1	10	19
603	32	1	2	3	2	2	2	1	0	0	2	2	2	0	2	0	8	0	2	2	1	1	1	0	0	2	2	2	2	15	23
604	27	2	1	2	1	2	1	0	2	2	1	1	1	1	2	1	11	1	1	1	1	1	1	1	1	1	1	1	1	12	23
605	50	2	1	2	2	2	1	1	1	1	2	2	2	2	2	1	13	2	1	2	1	1	1	2	1	2	1	2	2	18	31
606	33	1	3	2	1	1	1	0	1	2	2	2	1	1	2	2	13	0	1	1	1	1	1	1	1	0	0	1	1	9	22
607	30	2	2	3	1	1	1	2	1	2	1	2	2	0	2	0	10	0	1	2	1	2	1	1	2	1	1	1	2	15	25
608	42	2	3	4	2	1	1	1	1	1	1	1	1	1	1	1	8	1	1	1	1	1	1	1	1	1	1	1	1	12	20
609	35	1	3	3	1	2	2	0	2	2	2	2	2	2	2	2	16	0	0	0	0	0	0	0	0	0	0	0	0	0	16
610	31	2	2	3	1	2	2	1	1	1	1	1	1	2	1	1	9	0	0	1	1	1	1	1	1	1	1	1	1	10	19
611	35	1	3	3	1	2	1	0	1	1	2	2	2	1	1	1	11	0	0	0	0	0	0	0	0	0	0	0	0	0	11
612	25	2	2	2	1	1	1	1	2	2	2	2	2	2	2	2	16	1	0	1	1	1	2	1	0	1	1	1	1	11	27
613	28	2	1	2	1	1	1	2	1	1	2	2	2	2	2	2	14	0	2	2	1	2	1	1	2	2	2	2	2	19	33
614	42	1	1	4	2	1	1	0	2	2	2	2	2	2	2	2	16	2	2	2	1	1	1	1	2	2	2	2	2	20	36
615	22	1	2	1	1	2	2	2	2	2	0	0	0	0	0	0	4	0	2	2	2	2	2	2	2	2	2	2	2	22	26
616	37	2	2	3	1	2	2	0	2	2	2	2	2	2	2	2	16	0	1	1	0	1	0	0	0	0	1	0	2	6	22
617	60	2	1	5	1	1	1	1	1	1	0	2	2	2	2	2	12	1	1	1	0	2	1	1	0	0	0	2	2	11	23
618	24	2	2	1	1	2	1	1	1	1	2	2	2	1	1	1	11	0	1	1	0	1	1	0	0	1	1	1	1	8	19
619	58	1	1	5	2	2	2	0	2	2	1	2	2	1	2	1	13	0	0	1	1	1	1	1	0	2	2	2	2	13	26
620	53	2	3	5	1	2	2	0	1	2	2	2	2	1	2	1	13	0	2	1	1	1	0	0	1	0	0	0	1	7	20
621	26	1	2	1	2	2	2	1	1	2	2	2	1	2	2	2	14	0	1	1	1	1	1	1	0	1	1	0	0	8	22
622	38	2	3	3	2	1	1	1	1	2	1	2	2	1	1	2	12	1	2	1	1	1	1	1	0	0	0	1	1	10	22
623	50	2	1	5	2	1	1	1	1	1	2	2	2	2	2	2	14	2	2	2	1	1	2	2	0	1	1	1	2	17	31
624	32	2	3	2	1	2	1	0	2	2	1	1	1	2	2	2	13	0	1	1	1	1	1	1	1	1	1	1	1	11	24
625	52	1	3	4	2	2	2	1	1	1	0	1	1	1	1	1	7	1	1	1	1	1	1	1	1	0	0	1	2	11	18
626	38	1	3	3	1	2	2	0	2	2	2	2	1	0	1	1	11	0	1	0	1	1	1	1	1	1	1	1	1	10	21
627	35	2	3	2	1	2	2	0	2	2	2	2	2	2	2	2	16	1	0	0	0	0	0	0	0	0	0	0	0	1	17
628	30	2	3	2	2	1	1	2	2	2	2	2	2	2	2	2	16	1	2	2	1	1	0	1	2	2	2	2	2	18	34
629	37	2	3	3	2	1	1	1	0	2	2	2	2	1	2	1	12	1	2	2	1	1	1	1	1	2	2	2	2	18	30
630	34	2	2	3	2	2	1	0	2	2	1	2	2	1	2	1	13	0	2	2	1	1	1	1	0	1	1	0	2	12	25
631	23	1	2	1	2	2	1	1	1	2	2	2	2	2	2	2	15	1	2	1	1	1	1	1	1	1	1	1	1	13	28
632	36	1	3	3	2	2	1	0	2	2	2	2	2	0	2	2	14	1	1	1	1	1	0	0	0	1	1	1	1	9	23
633	26	2	3	1	1	2	2	1	2	2	1	2	2	0	2	0	11	1	1	1	1	1	1	1	0	2	2	2	2	15	26
634	58	1	1	5	1	2	2	1	1	1	1	1	1	1	1	1	8	0	1	1	1	1	1	1	1	1	1	1	1	11	19
635	30	1	3	2	2	2	2	0	0	2	2	2	2	2	2	2	14	0	0	1	0	0	0	0	0	0	0	1	1	3	17
636	36	2	2	3	2	1	1	1	2	2	2	2	2	2	2	2	16	1	2	1	1	2	2	0	0	2	2	2	2	17	33
637	27	2	2	1	2	1	1	0	2	2	1	1	1	1	2	2	12	0	1	1	0	1	1	0	0	0	0	0	0	4	16
638	21	2	1	1	2	1	1	1	2	1	1	1	1	1	1	1	9	1	1	1	1	1	1	1	1	1	1	1	1	12	21
639	41	2	3	3	1	2	1	2	0	1	2	2	2	2	2	2	13	0	2	2	1	2	1	1	1	1	1	1	1	14	27
640	26	1	3	1	1	2	2	1	1	1	1	1	1	1	1	1	8	1	1	1	1	1	1	1	1	1	1	1	1	12	20
641	46	1	3	4	1	2	2	0	2	2	1	2	2	2	2	2	15	0	1	0	1	1	0	1	0	0	0	0	0	4	19
642	44	1	3	4	1	2	2	0	0	2	1	2	2	1	1	1	10	1	1	1	0	0	0	0	0	0	0	0	0	3	13
643	30	2	3	3	1	1	1	2	0	0	0	0	0	0	0	0	0	1	2	2	2	2	2	2	2	1	2	2	2	22	22
644	30	2	3	2	1	1	1	1	2	0	1	2	2	1	2	1	11	1	1	1	1	1	1	1	1	1	1	2	1	13	24
645	26	2	2	2	1	2	2	0	2	2	1	2	2	1	2	1	13	0	0	1	1	1	1	0	0	0	0	1	1	6	19
646	35	2	2	3	1	1	1	2	1	2	2	2	2	2	2	0	13	1	2	2	2	2	2	2	2	2	2	2	2	23	36
647	38	2	2	3	1	1	1	1	1	1	1	1	1	0	1	1	7	1	1	1	1	1	1	1	1	1	1	1	1	12	19
648	32	2	3	3	1	1	1	1	2	2	1	1	1	1	1	0	9	1	1	0	1	1	1	1	1	1	1	1	2	12	21
649	25	2	2	2	2	2	2	1	1	1	2	2	2	2	2	2	14	0	1	1	1	1	1	1	1	1	1	1	1	11	25
650	28	1	2	2	1	2	2	2	1	2	1	1	1	1	1	1	9	0	0	1	1	1	1	1	1	1	1	1	1	10	19
651	30	2	2	1	1	1	1	2	1	0	1	2	2	0	0	1	7	2	2	1	1	1	1	1	2	1	1	1	1	15	22
652	27	2	3	2	1	1	1	2	2	2	2	2	2	2	2	2	16	1	0	2	1	2	2	2	1	2	2	2	2	19	35
653	30	2	2	2	1	1	1	1	1	2	2	2	2	0	2	0	11	1	2	2	0	2	2	2	2	2	2	2	2	21	32
654	27	2	2	1	1	2	2	0	1	1	1	1	1	1	1	1	8	0	1	1	1	1	1	1	1	1	1	1	1	11	19
655	60	1	3	5	1	1	1	1	1	1	1	1	1	1	1	1	8	1	1	1	1	1	1	1	1	1	1	1	1	12	20
656	36	2	2	2	2	2	1	1	1	2	1	2	2	2	2	2	14	1	2	1	1	1	1	1	1	2	2	2	2	17	31
657	31	1	3	2	1	2	1	1	1	1	1	1	2	1	1	1	9	0	1	1	1	1	1	1	1	1	1	1	1	11	20
658	29	2	2	2	2	2	2	2	2	0	0	0	0	0	2	0	4	0	0	2	2	2	2	2	2	2	2	2	2	20	24
659	50	1	3	4	1	2	1	1	1	2	2	2	2	0	2	2	13	1	2	2	0	1	1	1	0	0	0	0	2	10	23
660	35	2	3	3	2	1	1	2	2	2	2	2	2	1	2	1	14	0	1	1	1	1	1	2	0	1	1	2	2	13	27
661	24	2	2	1	1	2	2	0	2	2	1	2	2	2	2	1	14	0	2	1	1	1	1	1	1	1	1	1	1	12	26
662	56	1	3	5	1	2	2	0	2	1	0	2	2	1	2	0	10	0	1	0	0	0	0	0	0	0	0	0	0	1	11
663	30	2	3	2	2	2	1	1	1	1	1	1	1	1	1	1	8	1	1	1	1	1	1	1	1	1	1	1	2	13	21
664	25	2	1	2	1	1	1	1	2	2	1	0	0	1	2	0	8	1	1	2	1	2	2	2	2	2	2	2	2	21	29
665	29	2	2	2	1	1	1	2	2	2	2	2	2	1	2	2	15	0	2	1	1	1	1	0	0	1	1	1	1	10	25
666	25	2	2	2	1	2	2	1	1	2	1	1	1	1	2	1	10	0	1	1	1	1	1	1	0	1	1	1	1	10	20
667	27	1	3	1	1	2	2	0	0	2	1	1	1	1	2	1	9	0	1	1	2	1	1	1	1	1	1	1	1	12	21
668	24	2	2	1	1	2	1	1	1	1	1	2	2	1	1	1	10	1	1	1	2	2	1	1	1	1	1	1	1	14	24
669	31	2	3	3	1	1	1	1	1	1	1	1	1	1	1	1	8	1	1	1	1	1	1	1	1	1	1	1	1	12	20
670	46	2	2	4	2	2	2	1	2	2	0	2	2	2	2	2	14	1	1	2	2	2	2	2	1	2	2	2	2	21	35
671	43	2	3	4	1	2	2	2	1	2	2	2	2	2	2	2	15	0	2	2	1	1	1	0	0	1	1	0	1	10	25
672	35	2	3	3	2	1	1	1	1	1	1	1	1	1	2	1	9	1	0	1	1	1	1	1	0	1	1	1	0	9	18
673	34	2	3	3	2	1	1	2	0	1	2	1	0	0	2	0	6	1	2	2	2	2	2	2	2	2	2	2	2	23	29
674	35	2	2	1	1	1	1	1	2	2	0	2	1	1	2	2	12	2	1	1	1	1	2	0	0	1	1	1	2	13	25
675	44	2	3	4	2	1	1	1	1	2	2	2	2	2	2	2	15	2	2	2	0	2	1	1	1	0	0	0	1	12	27
676	44	1	3	3	1	1	2	1	2	2	1	2	2	2	2	2	15	1	0	0	1	1	0	0	0	0	1	1	1	6	21
677	23	1	3	1	1	1	1	1	1	1	1	1	2	1	1	1	9	0	1	1	1	2	1	1	1	1	0	1	1	11	20
678	33	2	3	3	2	2	2	1	1	2	2	2	1	2	2	2	14	1	0	0	0	0	0	0	0	1	1	1	1	5	19
679	26	2	3	1	1	2	2	0	2	1	2	2	2	1	2	2	14	0	0	0	0	0	0	0	0	0	0	0	0	0	14
680	38	2	3	3	1	2	1	0	2	2	2	2	2	2	2	1	15	0	1	1	0	0	0	0	0	0	1	1	1	5	20
681	25	2	3	1	2	1	1	1	1	2	2	2	2	2	2	2	15	0	1	2	2	0	1	1	1	2	2	1	2	15	30
682	29	2	3	2	2	1	1	1	1	1	0	2	2	1	1	0	8	1	2	1	1	1	1	1	1	1	1	1	1	13	21
683	36	2	3	3	2	1	1	2	2	2	2	2	2	2	2	1	15	1	0	0	0	0	2	2	1	2	2	2	1	13	28
684	22	1	2	1	2	2	2	1	1	1	1	1	1	1	1	1	8	1	1	1	1	1	1	1	1	1	1	1	1	12	20
685	55	1	2	5	1	2	1	1	2	2	1	2	2	2	2	2	15	0	2	2	1	1	2	1	0	2	2	2	2	17	32
686	28	1	2	1	2	2	2	0	1	2	2	2	2	2	2	2	15	1	2	0	1	0	0	0	0	0	0	0	2	6	21
687	45	1	3	4	2	2	2	1	2	2	2	2	2	2	2	2	16	1	2	2	1	1	1	0	0	0	0	0	1	9	25
688	34	2	3	3	1	2	1	2	2	2	1	1	1	2	2	2	13	0	0	0	1	1	1	1	1	1	1	1	1	9	22
689	30	2	2	2	2	2	2	1	2	2	1	2	2	1	2	1	13	1	2	1	1	1	1	1	0	1	1	2	2	14	27
690	32	2	2	2	2	1	1	1	1	1	2	2	2	1	2	1	12	1	1	1	1	1	1	1	1	1	1	1	1	12	24
691	31	1	4	2	1	2	2	0	2	2	2	2	2	2	2	2	16	0	1	0	0	0	0	0	0	0	0	0	0	1	17
692	57	1	2	5	2	1	1	2	1	2	2	1	1	1	2	1	11	2	2	1	1	2	1	2	2	2	2	1	2	20	31
693	32	2	3	2	2	1	1	2	1	2	1	2	2	2	2	1	13	1	1	1	1	2	2	1	0	1	1	1	1	13	26
694	31	2	3	2	1	2	2	1	1	1	1	1	1	1	0	1	7	0	1	1	1	1	1	1	1	1	1	1	1	11	18
695	47	2	3	4	2	1	2	1	2	2	2	2	2	2	2	2	16	1	1	2	0	0	0	0	0	1	1	1	1	8	24
696	27	1	3	1	1	2	1	0	1	2	1	2	2	2	2	1	13	2	2	0	0	0	0	0	0	0	0	1	0	5	18
697	39	2	3	3	1	2	2	0	2	2	2	2	2	2	2	2	16	0	2	1	0	0	0	0	0	0	0	0	0	3	19
698	27	1	3	1	1	2	2	0	2	2	2	2	2	2	2	2	16	0	0	0	0	0	0	0	0	0	0	0	0	0	16
699	42	2	2	4	2	1	2	2	0	1	2	2	2	2	2	2	13	1	1	1	1	2	2	1	0	0	0	2	2	13	26
700	38	2	3	3	2	1	1	1	1	1	1	1	1	1	2	1	9	0	0	1	0	2	0	0	0	2	2	2	2	11	20
701	28	2	3	1	1	1	1	2	2	2	2	2	2	2	2	2	16	2	1	1	1	1	1	1	1	1	1	2	1	14	30
702	46	1	3	4	1	2	2	1	2	2	0	2	2	2	2	2	14	1	0	0	0	0	0	0	0	0	0	0	0	1	15
703	56	1	1	5	2	1	1	0	2	2	2	2	2	2	2	2	16	1	2	2	1	1	1	0	0	1	1	1	2	13	29
704	33	2	3	2	2	1	2	2	1	1	2	2	2	2	2	2	14	1	2	2	2	2	2	2	2	2	2	2	2	23	37
705	23	2	2	1	2	2	2	0	2	2	2	2	2	1	2	2	15	0	0	0	0	1	0	0	0	0	1	2	2	6	21
706	28	2	1	2	1	2	2	1	1	2	2	2	2	2	2	2	15	0	0	0	0	1	1	1	0	1	1	1	1	7	22
707	26	1	3	1	1	2	1	0	1	2	1	2	2	1	2	2	13	0	1	0	0	1	0	0	1	0	0	0	0	3	16
708	31	2	3	3	1	2	2	0	2	2	1	2	2	2	2	2	15	1	1	0	2	2	1	0	1	1	1	1	1	12	27
709	60	1	2	5	1	2	2	1	2	2	2	0	2	1	2	1	12	1	1	2	0	1	1	0	1	1	1	1	1	11	23
710	27	2	2	2	1	1	1	2	1	1	2	2	2	0	2	0	10	0	1	2	1	1	1	1	1	1	1	1	1	12	22
711	56	1	1	5	1	2	1	1	0	2	2	2	2	2	2	2	14	0	2	2	0	1	1	0	0	1	0	1	1	9	23
712	35	2	3	2	2	1	1	1	2	2	1	2	2	2	2	2	15	0	1	2	1	1	2	2	2	2	2	2	2	19	34
713	36	2	3	3	1	1	1	1	0	0	2	2	2	2	2	2	12	0	2	2	1	1	1	1	0	1	2	2	2	15	27
714	35	2	2	3	2	2	2	2	2	2	0	2	0	2	0	2	10	0	1	0	2	2	2	2	1	2	1	1	1	15	25
715	42	1	3	4	1	2	2	2	1	2	2	2	2	2	2	2	15	0	0	2	2	2	2	2	0	2	2	1	2	17	32
716	47	2	3	4	1	1	1	2	2	2	2	2	2	2	2	2	16	1	1	1	1	1	1	1	1	1	1	1	2	13	29
717	25	2	3	1	1	2	2	0	2	2	0	2	2	2	2	2	14	1	2	2	1	1	1	1	1	1	1	2	2	16	30
718	23	2	2	1	1	1	1	0	1	2	2	2	2	1	2	0	12	1	1	2	0	2	2	1	2	2	2	2	2	19	31
719	49	2	2	5	1	1	1	0	1	1	1	2	2	1	1	2	11	1	2	2	1	1	1	1	0	1	1	1	1	13	24
720	30	2	2	2	1	1	1	1	2	2	0	2	2	2	2	2	14	0	2	2	0	2	0	0	1	1	1	1	1	11	25
721	36	1	3	2	1	2	2	1	1	1	2	1	2	1	2	1	11	0	1	1	1	1	2	2	1	2	2	2	2	17	28
722	24	2	2	1	1	2	2	1	1	1	1	1	1	1	1	1	8	0	1	1	1	1	1	1	1	1	0	1	2	11	19
723	25	1	2	1	2	2	2	1	1	2	1	2	2	2	2	2	14	1	2	0	0	1	0	0	0	0	0	0	0	4	18
724	55	1	1	5	2	2	2	1	0	1	1	0	1	1	1	1	6	0	1	1	1	2	2	2	1	1	2	1	2	16	22
725	25	2	2	1	2	2	1	0	2	2	2	2	2	1	2	1	14	2	1	1	1	1	1	1	1	1	1	1	1	13	27
726	29	2	3	2	2	2	1	1	2	2	1	1	1	1	1	1	10	1	2	1	1	1	1	1	1	1	1	1	1	13	23
727	22	2	2	1	2	1	1	1	2	2	2	2	2	1	2	2	15	0	2	2	1	1	1	1	2	1	1	2	2	16	31
728	22	2	2	1	2	1	1	1	1	1	1	2	2	1	1	1	10	1	2	2	1	1	1	1	1	1	1	1	1	14	24
729	29	2	1	2	1	1	1	1	1	2	2	2	2	2	2	2	15	1	2	0	1	2	2	2	1	1	1	2	2	17	32
730	54	1	1	4	2	2	2	1	2	1	1	1	1	2	1	1	10	0	1	1	1	1	1	1	1	1	1	1	1	11	21
731	38	1	2	3	1	2	1	0	2	2	2	2	2	0	2	0	12	0	2	2	1	2	1	1	2	1	1	2	2	17	29
732	28	2	3	2	1	2	2	0	2	2	1	2	2	0	2	0	11	0	0	1	1	1	1	1	1	1	1	1	1	10	21
733	33	2	3	3	2	2	2	1	0	1	2	2	2	1	2	2	12	1	1	1	1	1	1	0	0	1	1	2	2	12	24
734	38	1	3	3	2	2	2	0	2	2	2	1	2	2	2	2	15	0	2	2	0	0	0	0	2	0	0	0	0	6	21
735	33	2	2	3	2	1	1	1	2	1	0	1	2	2	2	2	12	0	0	1	0	1	0	1	0	1	1	2	2	9	21
736	54	2	1	3	2	1	1	0	2	2	2	2	2	2	2	2	16	1	2	2	1	1	1	0	0	0	0	0	1	9	25
737	45	2	3	4	1	1	1	2	0	1	1	1	1	1	2	2	9	1	1	1	1	1	1	1	1	1	1	2	2	14	23
738	36	2	3	3	2	2	2	0	2	1	2	2	2	2	2	2	15	0	1	1	0	1	1	0	0	0	0	0	0	4	19
739	23	1	2	1	2	2	2	0	1	2	2	2	2	2	2	2	15	0	1	1	0	0	0	0	1	1	0	0	0	4	19
740	23	1	2	1	2	2	2	0	2	1	2	2	2	2	2	1	14	0	1	1	0	1	0	1	1	1	1	1	1	9	23
741	34	2	3	2	2	2	2	0	1	2	1	2	2	1	2	2	13	0	1	1	0	0	0	0	0	0	0	0	0	2	15
742	57	1	1	5	2	1	1	1	2	2	2	2	1	1	2	1	13	1	2	1	1	2	1	2	2	2	2	2	2	20	33
743	47	2	3	4	1	1	1	1	2	2	0	2	2	2	2	2	14	1	2	2	1	2	2	1	2	2	2	2	2	21	35
744	53	2	1	5	2	2	2	1	1	1	1	1	1	1	1	1	8	0	0	1	1	1	1	1	1	1	1	1	1	10	18
745	41	1	3	3	1	2	2	0	1	2	1	2	2	1	2	0	11	0	2	2	0	1	1	0	0	2	2	1	1	12	23
746	31	2	3	2	1	1	1	1	2	2	2	2	2	2	2	2	16	2	2	2	2	2	2	2	2	2	2	2	2	24	40
747	26	2	2	2	2	2	1	1	2	2	2	2	2	2	2	2	16	1	2	2	2	2	2	2	2	1	1	1	2	20	36
748	39	1	3	3	1	2	1	1	1	1	2	2	2	2	2	2	14	0	1	0	1	1	1	1	0	1	0	1	2	9	23
749	35	2	3	3	1	2	2	1	1	2	2	2	2	2	2	2	15	1	1	1	1	1	1	0	0	1	1	2	2	12	27
750	28	2	3	2	2	2	2	1	1	2	2	2	1	1	2	2	13	0	1	1	1	2	1	2	0	2	2	2	2	16	29
751	35	2	2	3	2	2	2	1	1	1	1	1	1	0	2	2	9	0	0	0	1	1	1	1	0	1	1	1	1	8	17
752	33	2	1	3	1	1	1	2	2	2	1	2	2	1	2	2	14	1	2	1	1	2	1	1	1	1	1	1	1	14	28
753	38	2	3	3	1	2	1	0	1	2	1	2	2	2	2	2	14	0	1	2	0	2	2	0	0	2	0	0	1	10	24
754	38	1	3	3	1	1	2	2	0	0	0	2	2	2	2	2	10	1	2	2	1	1	2	1	1	0	0	0	1	12	22
755	37	1	3	3	1	2	2	0	1	2	2	2	2	2	2	2	15	0	0	0	0	0	0	0	0	0	0	0	0	0	15
756	42	2	2	4	1	2	2	0	2	2	2	2	2	2	2	2	16	1	2	2	1	1	1	1	0	0	0	2	2	13	29
757	34	2	3	2	1	1	1	2	1	2	1	2	2	2	2	2	14	1	1	1	1	1	1	1	1	1	1	1	1	12	26
758	35	2	3	3	2	1	2	0	0	2	2	2	2	2	2	2	14	1	1	2	1	0	0	0	1	0	0	0	1	7	21
759	23	1	2	1	2	2	1	0	2	1	1	1	1	2	1	1	10	1	1	1	1	1	1	1	1	1	1	1	1	12	22
760	38	2	2	3	1	1	1	2	0	1	2	2	2	1	1	2	11	0	1	1	1	2	1	1	1	1	1	1	1	12	23
761	29	1	2	1	2	2	2	0	2	2	1	1	1	2	2	0	11	0	1	1	1	1	1	1	1	1	1	1	1	11	22
762	33	2	2	3	2	2	2	0	0	2	2	2	2	2	2	2	14	0	1	1	0	1	1	0	0	1	1	1	1	8	22
763	30	1	2	1	2	2	2	1	1	2	1	2	2	1	2	0	11	0	2	1	1	1	1	1	0	0	1	0	2	10	21
764	57	1	2	5	1	2	2	0	1	1	0	1	1	1	1	1	7	0	1	1	0	1	1	1	0	1	1	1	1	9	16
765	45	1	3	4	1	2	2	0	1	1	1	1	0	1	1	1	7	0	2	1	2	2	2	1	2	1	1	1	1	16	23
766	39	2	3	3	1	2	2	1	2	1	1	1	1	2	1	1	10	1	1	1	1	1	1	1	1	1	1	2	2	14	24
767	42	1	2	3	2	2	2	1	1	1	1	1	0	1	1	1	7	0	2	1	1	1	1	1	0	1	1	1	1	11	18
768	56	2	2	5	2	1	1	2	2	2	2	2	1	2	2	1	14	2	2	2	1	2	2	2	0	1	1	2	2	19	33
769	35	2	3	2	2	1	1	2	1	1	2	2	2	2	2	1	13	1	2	2	0	1	1	0	0	1	2	2	2	14	27
770	39	2	3	4	1	2	1	1	2	2	2	2	2	2	2	2	16	2	2	2	1	1	1	1	0	1	1	1	1	14	30
771	32	1	2	2	1	2	2	1	1	1	1	1	1	1	1	1	8	0	1	1	1	1	1	1	1	1	1	1	1	11	19
772	48	1	2	4	1	2	2	0	1	1	0	2	2	1	2	0	9	1	2	2	0	1	0	0	0	0	1	0	2	9	18
773	41	2	2	4	1	1	1	1	0	1	2	2	2	2	2	2	13	2	2	1	1	2	2	1	0	1	2	1	1	16	29
774	39	2	2	3	1	2	1	1	2	2	2	2	2	2	2	2	16	1	2	2	2	2	2	2	2	1	1	1	1	19	35
775	45	2	3	4	1	2	1	2	1	1	1	1	1	0	2	0	7	1	2	2	2	2	2	2	1	1	1	1	2	19	26
776	37	2	3	3	1	1	1	1	1	1	1	1	1	1	1	1	8	1	1	1	1	1	1	1	1	1	1	1	1	12	20
777	25	2	3	1	1	1	1	1	0	1	1	1	2	0	0	0	5	0	1	2	1	1	2	1	1	1	1	1	1	13	18
778	42	1	2	3	2	2	2	2	1	1	1	1	2	1	1	1	9	1	1	1	1	1	1	1	1	1	1	1	1	12	21
779	29	2	3	2	2	2	2	1	2	2	1	2	2	2	2	1	14	1	2	1	0	1	1	0	0	1	1	1	2	11	25
780	42	2	1	2	1	2	2	0	1	2	1	1	1	1	1	1	9	0	1	1	0	1	1	0	0	1	1	1	1	8	17
781	24	2	2	1	1	2	2	0	2	2	1	2	2	1	2	0	12	0	0	2	0	0	0	0	0	0	0	0	2	4	16
782	23	2	2	1	2	2	2	1	1	1	2	2	2	1	2	1	12	0	1	1	0	0	0	0	0	1	1	1	1	6	18
783	44	2	2	3	1	1	2	2	0	2	2	2	2	2	2	0	12	0	1	2	1	1	1	1	0	1	2	1	1	12	24
784	28	2	3	2	2	2	2	0	2	2	1	2	2	2	2	2	15	0	1	2	1	1	1	0	1	2	1	0	2	12	27
785	41	2	3	4	1	2	2	1	2	2	2	2	2	0	2	0	12	0	1	2	1	2	1	2	2	1	1	1	1	15	27
786	53	1	2	4	1	2	2	0	2	2	2	2	2	2	2	2	16	0	0	0	0	0	0	0	0	0	0	0	0	0	16
787	51	2	2	5	1	1	1	1	2	1	1	1	1	1	1	1	9	1	1	1	1	1	1	2	1	1	1	1	1	13	22
788	39	2	3	3	1	1	1	2	2	2	1	1	1	2	2	1	12	0	2	1	1	1	1	1	1	1	1	1	1	12	24
789	23	2	2	1	1	1	1	0	1	2	2	2	2	1	2	0	12	0	1	1	1	1	1	1	0	1	1	1	1	10	22
790	40	1	1	3	2	2	2	0	0	0	1	2	2	2	2	2	11	0	0	0	0	0	0	0	0	2	0	0	0	2	13
791	48	2	3	4	1	1	1	1	2	2	2	2	2	2	2	2	16	1	2	2	0	1	0	1	0	0	0	1	0	8	24
792	27	2	3	1	1	1	2	1	1	1	2	2	2	0	2	1	11	1	2	1	1	1	1	1	1	1	1	1	1	13	24
793	50	1	3	4	2	1	1	0	0	1	1	2	2	1	2	1	10	0	1	2	0	0	0	0	0	0	0	0	0	3	13
794	54	2	1	5	2	1	2	1	1	0	0	2	2	0	0	0	5	2	2	2	1	1	1	1	0	1	1	1	2	15	20
795	26	1	4	1	1	2	2	0	1	2	2	1	2	1	2	1	12	1	0	1	0	1	0	0	0	0	0	0	1	4	16
796	31	2	2	2	1	2	1	0	0	1	2	2	2	2	2	1	12	2	1	2	0	1	1	2	2	1	2	1	2	17	29
797	51	1	3	4	1	2	2	1	2	2	2	2	2	2	2	2	16	1	2	2	1	0	0	0	0	1	1	0	0	8	24
798	37	1	3	3	2	2	2	0	1	2	0	2	2	2	2	2	13	1	2	0	1	1	1	0	0	1	1	1	1	10	23
799	26	2	1	2	2	1	2	1	1	2	2	2	2	2	2	2	15	0	1	1	1	1	1	1	0	1	2	2	2	13	28
800	40	2	2	3	2	1	1	1	1	1	1	1	1	1	1	1	8	1	1	1	1	1	1	1	1	1	1	1	1	12	20
801	46	2	2	4	2	2	1	1	0	2	1	2	2	1	2	2	12	0	1	1	0	1	1	1	0	0	0	0	2	7	19
802	26	1	2	2	2	2	2	0	2	2	2	2	2	1	2	1	14	0	0	0	0	0	0	0	0	0	0	0	0	0	14
803	25	2	2	2	2	1	1	2	2	2	2	2	2	0	2	0	12	0	2	1	2	2	2	2	2	2	2	2	2	21	33
804	25	2	2	1	2	2	2	1	1	1	1	1	1	1	1	1	8	1	1	1	1	1	1	1	1	1	1	1	1	12	20
805	25	2	3	1	2	2	2	1	0	1	2	2	2	0	2	0	9	1	1	1	0	1	0	0	0	0	0	0	0	4	13
806	29	2	2	2	2	2	2	0	2	2	2	2	2	2	2	2	16	0	2	0	0	0	0	0	0	0	0	0	0	2	18
807	38	2	2	2	1	1	1	0	1	2	1	1	1	1	1	1	9	0	0	0	1	1	1	1	1	1	1	1	1	9	18
808	50	2	2	5	1	1	1	1	2	2	2	2	2	0	2	1	13	1	2	2	2	2	1	1	2	2	2	2	2	21	34
809	38	2	2	3	1	1	1	1	2	2	2	2	2	2	2	0	14	1	1	2	1	1	1	1	2	1	1	1	1	14	28
810	38	1	3	3	2	2	2	1	1	1	1	1	1	1	1	0	7	0	1	1	1	1	1	1	1	1	1	1	1	11	18
811	34	2	3	3	2	2	2	0	1	2	1	1	1	2	2	2	12	0	1	2	1	1	1	1	1	1	1	1	1	12	24
812	33	2	3	3	1	2	1	0	1	2	2	2	2	2	2	1	14	0	1	2	0	1	1	0	1	0	0	1	1	8	22
813	26	2	2	1	1	2	2	1	1	2	2	2	2	1	2	1	13	0	1	1	1	1	1	0	1	1	1	1	1	10	23
814	40	2	3	4	1	1	2	1	1	1	2	2	2	2	2	0	12	0	1	2	1	2	1	1	1	1	1	1	1	13	25
815	28	2	2	1	2	1	1	1	1	2	2	1	2	2	2	2	14	0	1	1	0	1	0	0	0	0	0	0	0	3	17
816	50	2	1	4	2	2	2	0	2	2	2	2	2	2	2	2	16	0	1	2	0	0	0	0	0	0	0	0	0	3	19
817	30	2	2	2	2	1	1	0	2	2	2	2	2	2	2	2	16	0	2	0	1	1	1	1	0	1	1	1	2	11	27
818	38	1	2	3	1	2	1	1	1	1	1	1	1	1	1	1	8	1	1	1	1	1	1	1	1	1	1	1	1	12	20
819	28	1	3	2	2	2	2	1	1	1	1	1	1	1	1	1	8	0	0	1	1	1	1	1	1	1	1	1	1	10	18
820	43	2	1	2	2	1	1	2	1	1	1	2	2	2	2	2	13	1	2	2	1	1	2	1	0	1	1	2	2	16	29
821	30	2	1	2	2	2	1	1	1	1	1	1	1	2	2	2	11	1	1	1	1	1	1	1	1	2	1	2	2	15	26
822	50	2	2	4	1	1	1	0	2	2	0	1	1	2	2	2	12	1	0	1	1	2	1	0	1	1	1	1	2	12	24
823	56	1	1	5	2	2	2	1	2	2	2	2	1	2	2	2	15	0	1	2	0	0	0	0	0	0	0	0	1	4	19
824	30	2	1	2	2	2	2	2	0	0	0	0	0	0	0	0	0	0	0	2	2	2	2	2	1	2	2	2	2	19	19
825	29	1	2	1	2	2	2	1	0	1	2	2	2	0	2	0	9	2	1	0	1	1	1	1	0	0	1	0	1	9	18
826	49	2	1	5	2	1	1	1	0	2	2	2	2	2	2	2	14	1	2	2	0	1	1	1	1	1	1	1	1	13	27
827	22	1	1	1	2	2	2	0	1	2	2	1	1	2	2	2	13	0	0	0	0	1	1	1	1	1	1	1	1	8	21
828	39	2	2	3	1	1	1	1	2	2	1	2	2	1	2	1	13	1	2	2	1	1	1	1	1	2	2	2	2	18	31
829	70	2	3	5	1	1	1	1	1	1	1	1	1	1	1	1	8	1	1	1	1	1	1	1	1	1	1	1	1	12	20
830	28	1	3	1	2	2	2	0	2	2	1	2	2	1	2	1	13	0	0	0	0	1	0	0	0	0	0	0	0	1	14
831	28	1	2	2	2	2	1	0	1	1	1	1	1	1	1	1	8	0	1	1	1	1	1	2	0	1	1	1	1	11	19
832	36	2	2	3	2	1	1	1	2	2	2	2	2	2	2	2	16	0	0	0	0	0	0	0	0	1	1	1	1	4	20
833	28	1	3	2	2	2	2	0	0	2	2	1	1	2	2	2	12	0	2	0	1	1	1	1	1	1	1	1	1	11	23
834	45	2	3	4	1	2	2	1	2	2	1	1	1	1	2	1	11	1	0	1	1	1	1	1	1	1	1	1	1	11	22
835	48	2	1	4	1	1	1	2	1	2	1	2	2	2	2	2	14	2	1	1	1	1	1	1	0	1	1	2	2	14	28
836	32	2	2	3	2	2	1	0	1	1	1	2	2	1	1	1	10	0	1	1	0	1	0	0	0	1	1	0	1	6	16
837	35	2	2	2	2	2	1	1	1	2	1	2	2	1	2	2	13	1	1	2	1	1	1	1	1	1	1	1	2	14	27
838	22	1	2	1	2	2	2	2	0	0	2	2	2	1	2	1	10	2	2	1	0	0	1	1	0	1	1	2	0	11	21
839	36	2	1	3	1	2	1	2	0	1	2	2	2	2	2	2	13	0	2	2	1	2	2	2	0	2	2	2	2	19	32
840	37	2	3	3	1	1	1	2	2	2	2	2	2	1	2	1	14	2	2	2	1	1	0	0	2	0	0	0	1	11	25
841	22	2	1	1	2	2	2	1	1	2	2	2	2	2	2	2	15	0	1	2	0	0	0	0	0	1	1	1	1	7	22
842	40	1	3	2	2	2	2	0	1	1	1	1	1	1	1	1	8	0	1	1	1	1	1	1	1	1	1	1	1	11	19
843	26	2	3	2	2	2	2	1	2	2	2	2	2	1	2	2	15	1	1	1	1	1	1	1	1	1	1	1	1	12	27
844	45	2	1	3	2	2	1	1	1	1	1	2	2	1	2	2	12	1	2	0	1	2	2	2	2	2	2	2	1	19	31
845	26	2	3	2	2	1	1	1	2	2	1	2	2	2	2	1	14	1	1	1	1	1	2	1	0	1	1	1	1	12	26
846	43	2	2	4	2	1	1	1	1	1	2	2	2	2	2	2	14	0	1	1	1	2	1	1	0	1	0	1	2	11	25
847	49	1	3	3	1	1	1	1	1	1	1	1	1	1	1	1	8	2	1	1	1	1	1	1	1	1	1	1	1	13	21
848	30	2	3	2	1	1	1	1	2	1	2	2	2	2	2	2	15	1	1	1	1	1	1	1	1	1	1	1	1	12	27
849	24	2	2	1	2	2	1	1	2	2	2	2	2	0	2	1	13	0	1	1	0	0	0	0	0	0	0	0	0	2	15
850	50	2	2	5	2	2	2	1	1	2	0	2	2	1	2	1	11	0	1	2	1	2	1	1	0	2	2	2	2	16	27
851	44	1	3	3	2	1	1	1	2	2	2	2	2	0	2	2	14	2	2	2	0	1	1	1	0	0	2	1	2	14	28
852	33	2	3	3	2	2	1	0	1	2	2	2	2	2	2	2	15	1	1	2	1	2	2	1	1	1	1	2	1	16	31
853	36	2	2	3	1	2	1	1	2	2	1	2	1	1	2	1	12	0	1	1	1	2	1	1	1	1	1	1	1	12	24
854	27	1	2	1	2	2	2	1	1	2	1	1	1	1	1	1	9	2	1	2	1	1	1	1	1	1	1	1	1	14	23
855	30	2	2	2	1	2	2	1	1	1	1	2	2	1	1	1	10	1	1	1	1	1	1	1	1	1	1	1	1	12	22
856	31	2	2	2	1	2	2	0	1	1	1	1	1	1	1	1	8	0	0	1	1	1	1	1	0	1	1	1	1	9	17
857	46	1	2	4	1	2	2	0	1	2	2	2	2	2	2	2	15	0	1	1	1	1	0	1	0	0	1	0	1	7	22
858	25	1	2	2	2	1	1	0	2	2	2	2	2	2	2	2	16	2	1	2	1	1	1	1	0	1	1	1	1	13	29
859	25	2	2	1	2	2	2	1	1	1	1	1	1	1	1	1	8	0	1	1	1	1	1	1	1	1	1	1	1	11	19
860	55	2	1	5	1	1	1	1	1	1	1	1	1	0	1	2	8	0	1	1	1	1	1	1	1	1	1	1	1	11	19
861	33	2	2	2	1	2	1	0	1	2	1	1	1	1	2	1	10	0	0	1	1	1	1	1	0	1	1	1	1	9	19
862	44	1	1	3	2	2	2	1	2	2	2	2	2	2	1	2	15	1	0	1	1	1	1	0	0	1	2	1	2	11	26
863	47	2	3	4	1	2	2	1	2	2	2	2	2	2	2	2	16	2	2	1	1	1	1	1	0	1	1	1	1	13	29
864	32	2	2	3	2	2	1	1	1	1	2	2	2	2	2	2	14	1	0	1	1	1	1	1	1	2	2	2	2	15	29
865	30	2	2	1	1	1	1	2	2	2	2	2	2	2	2	2	16	2	2	2	2	2	2	2	2	2	2	2	2	24	40
866	40	2	2	3	2	1	1	1	1	2	1	2	2	1	2	2	13	1	1	2	0	0	1	1	0	0	0	0	1	7	20
867	33	2	2	2	1	1	1	1	2	2	2	1	2	1	2	1	13	2	2	2	1	1	1	1	2	1	1	1	1	16	29
868	51	2	1	5	1	2	2	1	1	2	2	2	2	0	2	0	11	2	1	2	1	2	2	2	1	2	2	2	2	21	32
869	39	2	3	3	1	1	1	1	1	1	0	0	0	1	1	0	4	0	2	2	2	2	2	2	1	2	1	2	2	20	24
870	29	2	2	1	2	2	2	1	2	2	1	1	0	0	0	0	6	0	1	1	1	2	2	1	1	2	2	1	1	15	21
871	39	2	3	3	1	2	1	1	1	1	1	1	1	1	1	1	8	1	1	1	1	1	1	1	1	1	1	1	1	12	20
872	45	2	3	4	1	1	1	2	1	2	1	2	2	2	1	2	13	2	1	1	0	1	1	1	1	1	2	2	2	15	28
873	54	1	1	5	1	1	1	2	2	2	2	2	2	1	1	0	12	1	2	2	1	1	1	1	0	1	1	1	1	13	25
874	57	1	2	5	1	2	2	0	1	1	1	2	2	1	1	1	10	0	2	2	1	1	0	0	0	1	1	1	1	10	20
875	21	1	1	1	2	1	1	0	1	2	1	1	2	1	1	1	10	2	2	1	1	1	1	1	0	1	1	1	1	13	23
876	31	2	2	3	1	2	1	1	0	2	1	2	2	2	2	2	13	0	1	2	0	1	0	1	0	0	0	0	1	6	19
877	49	2	3	5	1	2	1	2	0	2	2	2	2	0	2	1	11	1	2	2	1	2	1	2	1	2	2	2	2	20	31
878	46	2	3	4	1	1	1	0	2	2	2	2	2	2	2	0	14	0	2	2	0	1	1	1	0	0	0	0	2	9	23
879	42	2	2	3	1	2	1	2	1	1	0	2	2	2	2	1	11	1	1	1	0	1	0	0	0	0	2	0	2	8	19
880	56	1	2	5	1	1	1	0	2	1	2	2	2	2	2	0	13	1	1	1	1	1	1	1	1	1	1	1	1	12	25
881	38	2	3	4	1	2	2	1	2	2	2	2	2	2	2	2	16	0	2	2	1	1	0	0	0	1	1	1	1	10	26
882	30	1	2	1	2	1	1	1	1	2	2	2	2	2	2	2	15	0	1	1	1	1	1	1	1	1	1	1	1	11	26
883	45	2	1	4	2	1	1	2	1	1	1	1	1	1	2	1	9	1	1	1	1	2	2	2	0	2	2	2	2	18	27
884	40	2	3	3	1	1	1	1	1	1	1	1	1	1	1	1	8	0	1	1	1	1	1	1	0	1	1	1	1	10	18
885	27	2	3	2	2	1	1	2	0	2	2	2	2	2	2	2	14	0	1	2	1	1	1	1	1	1	1	1	1	12	26
886	55	2	1	5	2	2	1	0	1	1	2	2	2	2	2	2	14	1	1	1	1	1	1	1	0	2	2	1	1	13	27
887	45	1	3	4	2	2	1	1	2	2	2	2	2	2	2	1	15	0	1	2	1	1	0	2	0	2	2	2	2	15	30
888	26	2	3	1	2	1	1	1	2	2	1	2	2	1	2	1	13	1	1	1	1	2	1	0	0	1	1	1	1	11	24
889	24	1	2	1	1	2	2	1	1	1	1	1	1	0	1	1	7	1	1	1	1	1	1	1	1	1	1	1	1	12	19
890	35	2	2	2	2	2	1	1	1	1	1	0	0	1	1	1	6	1	2	1	1	1	1	2	1	1	2	1	2	16	22
891	26	2	2	1	2	2	2	2	2	0	2	2	1	2	2	1	12	2	2	2	1	1	1	1	1	2	2	2	2	19	31
892	24	1	2	1	2	1	1	0	2	2	2	2	2	1	2	1	14	1	2	2	2	2	1	2	2	1	2	2	2	21	35
893	58	1	2	4	2	2	1	1	1	2	2	1	1	2	2	1	12	1	0	0	1	1	1	1	1	1	0	0	0	7	19
894	25	1	1	1	2	2	2	0	2	1	1	1	1	1	1	1	9	0	1	0	1	1	1	1	1	1	1	1	1	10	19
895	44	2	2	4	2	2	2	2	1	1	1	2	2	2	1	1	11	1	2	1	1	2	1	1	0	1	1	1	1	13	24
896	31	2	2	2	2	2	2	1	1	1	1	1	1	1	1	1	8	0	1	1	1	1	1	1	1	1	1	1	1	11	19
897	58	1	1	5	1	2	2	0	2	2	2	2	2	2	2	0	14	0	1	2	2	2	2	2	1	2	2	2	2	20	34
898	39	2	2	4	2	2	1	1	1	1	1	2	2	1	1	2	11	0	1	1	0	0	0	0	0	1	1	1	1	6	17
899	42	2	2	4	1	2	1	0	1	1	2	2	2	2	2	2	14	0	2	2	1	2	2	1	0	1	1	2	2	16	30
900	40	2	3	3	1	2	2	1	1	1	2	2	2	2	2	2	14	0	1	0	0	0	0	0	0	0	0	1	1	3	17
901	59	1	3	5	1	2	2	1	2	1	2	2	2	2	2	2	15	1	1	0	1	1	1	1	0	0	0	1	1	8	23
902	53	1	3	5	1	2	2	1	2	2	1	1	1	1	1	1	10	0	2	2	1	1	1	1	2	1	1	1	0	13	23
903	30	2	3	2	2	2	1	1	1	2	2	2	2	2	2	2	15	2	2	1	1	1	1	1	1	1	1	1	2	15	30
904	23	2	2	1	1	2	1	0	1	1	1	1	1	1	1	1	8	0	1	1	1	1	1	1	1	1	1	1	1	11	19
905	33	2	3	3	1	2	2	0	0	2	2	2	2	0	2	0	10	0	2	0	0	0	0	0	0	0	2	2	2	8	18
906	54	2	2	5	1	1	1	1	1	1	1	1	1	1	1	1	8	0	1	1	1	1	1	1	1	1	1	1	1	11	19
907	23	2	2	1	1	2	2	1	0	2	1	1	1	1	1	1	8	1	0	1	1	1	1	1	1	1	1	1	1	11	19
908	29	2	2	2	1	2	2	1	1	1	1	1	1	1	1	1	8	0	1	1	1	1	1	1	1	1	1	1	1	11	19
909	37	2	3	3	1	2	1	1	0	1	1	2	2	2	2	2	12	0	2	2	1	2	1	1	2	2	2	2	2	19	31
910	37	2	2	3	1	1	1	0	1	1	1	1	1	1	1	1	8	0	1	1	1	1	1	1	1	1	1	1	1	11	19
911	45	2	3	4	1	2	1	2	2	2	0	2	2	2	2	2	14	1	2	2	1	2	1	0	1	1	1	2	2	16	30
912	39	1	3	3	1	2	2	1	2	1	1	1	1	1	1	1	9	0	1	1	1	1	1	1	1	1	1	1	1	11	20
913	38	2	3	3	1	1	1	0	2	2	2	2	2	2	2	2	16	0	0	1	0	1	1	1	0	1	1	1	1	8	24
914	56	1	1	5	1	2	1	0	1	2	1	1	1	1	1	0	8	1	1	1	1	1	1	1	1	1	1	1	2	13	21
915	32	2	3	3	1	1	1	1	1	2	1	1	1	1	2	1	10	1	1	1	1	1	1	1	1	1	1	1	1	12	22
916	33	2	2	3	1	2	2	1	1	1	1	1	2	1	1	1	9	0	0	1	1	1	1	1	1	1	1	1	1	10	19
917	59	2	1	5	1	1	1	0	1	1	1	1	1	1	1	1	8	0	1	1	1	1	1	1	1	1	1	1	1	11	19
918	50	2	2	5	1	2	2	1	1	1	2	2	2	2	2	2	14	1	2	2	1	2	2	2	0	2	2	2	2	20	34
919	23	2	2	1	1	2	2	1	1	1	0	1	2	0	0	0	5	0	2	2	1	1	1	1	1	1	1	1	1	13	18
920	56	1	3	5	1	2	2	0	2	2	2	2	2	2	2	0	14	0	0	2	0	0	0	0	0	0	0	0	0	2	16
921	25	2	1	1	1	1	1	2	1	0	0	1	1	0	0	0	3	2	2	2	1	1	1	1	1	1	1	1	1	15	18
922	51	1	2	4	2	2	1	0	1	1	1	1	1	2	2	1	10	1	1	1	1	1	1	1	0	1	1	1	1	11	21
923	39	2	3	3	1	1	2	1	1	1	1	1	1	1	1	1	8	1	1	1	1	1	1	1	2	1	1	1	1	13	21
924	52	1	3	4	1	2	2	0	1	2	1	1	1	1	1	1	9	0	1	1	1	1	1	1	1	0	0	0	1	8	17
925	26	2	2	2	1	1	1	1	1	1	1	1	1	1	2	1	9	0	1	1	1	1	1	1	0	1	1	1	1	10	19
926	41	2	3	3	1	2	1	1	1	1	2	2	2	2	2	2	14	0	1	1	0	1	1	1	1	1	1	1	1	10	24
927	34	2	2	3	1	2	2	1	1	1	1	1	1	1	2	2	10	1	1	1	1	2	1	2	1	1	1	1	2	15	25
928	58	1	3	5	1	2	1	0	1	2	1	1	1	1	1	1	9	0	0	1	0	1	1	0	0	0	0	0	0	3	12
929	27	2	2	2	1	2	2	1	1	2	2	2	2	2	2	2	15	0	1	2	1	1	1	1	0	1	1	1	1	11	26
930	44	2	1	4	1	2	1	1	0	2	1	2	2	2	2	2	13	0	1	0	0	1	1	0	0	0	0	1	1	5	18
931	46	2	3	4	1	1	2	1	1	2	2	2	2	2	2	2	15	1	2	2	1	2	2	2	1	2	2	2	2	21	36
932	53	2	3	5	1	2	1	0	2	2	1	2	2	1	2	1	13	1	2	1	0	1	0	0	2	0	0	0	0	7	20
933	38	1	3	3	1	2	1	0	2	2	1	2	2	2	2	2	15	1	2	1	1	1	1	1	1	1	1	1	1	13	28
934	31	2	3	2	1	2	2	1	1	1	1	1	1	1	1	1	8	1	1	1	1	2	2	1	1	2	2	2	2	18	26
935	24	2	1	2	2	2	2	1	1	2	1	0	1	1	2	2	10	0	0	1	2	1	2	1	0	2	1	1	1	12	22
936	35	2	3	3	1	1	2	1	1	2	2	2	2	2	2	2	15	0	1	1	0	0	0	0	0	0	1	1	2	6	21
937	42	2	2	3	1	1	1	1	2	2	1	2	2	2	2	2	15	2	2	2	1	2	1	1	2	1	1	1	1	17	32
938	45	1	3	4	1	2	2	0	2	2	2	2	2	0	2	0	12	0	2	0	0	0	0	0	0	0	0	0	0	2	14
939	30	2	3	2	2	1	1	1	2	2	2	2	2	2	2	2	16	1	2	2	1	1	1	1	1	1	1	1	1	14	30
940	27	2	2	2	1	2	2	0	1	1	2	2	2	1	2	1	12	0	2	2	1	1	1	1	1	1	1	1	1	13	25
941	43	2	3	3	1	1	1	2	1	1	1	2	2	2	2	1	12	1	1	2	1	1	1	1	1	2	2	1	2	16	28
942	51	2	2	4	1	2	1	2	1	2	2	2	1	1	2	0	11	2	2	2	1	2	2	1	2	2	2	1	2	21	32
943	35	1	3	2	1	2	2	2	0	0	1	1	1	2	1	1	7	0	0	1	1	1	1	1	1	1	1	1	1	10	17
944	33	2	2	2	1	1	1	1	1	2	1	2	0	0	2	1	9	0	1	1	2	1	0	1	0	1	1	1	1	10	19
945	51	2	2	5	1	1	2	1	2	2	2	2	2	1	2	2	15	0	0	0	0	0	0	0	0	0	0	0	0	0	15
946	37	1	3	3	1	2	2	1	1	1	2	2	2	1	1	1	11	1	1	1	1	1	1	1	0	2	2	1	2	14	25
947	42	2	2	3	1	2	2	2	1	0	2	2	2	0	2	0	9	0	2	2	2	1	1	1	1	2	2	2	2	18	27
948	30	2	3	2	1	2	1	1	1	2	1	0	2	2	2	2	12	0	1	2	1	1	1	0	1	0	0	2	1	10	22
949	48	2	2	3	1	2	1	0	0	0	0	2	2	2	2	0	8	0	1	0	0	2	2	0	1	2	0	2	0	10	18
950	57	2	2	5	1	2	2	1	1	1	1	1	1	1	1	1	8	1	1	1	1	1	1	1	1	1	2	1	2	14	22
951	26	2	2	1	1	1	1	1	1	2	2	2	2	2	2	2	15	2	2	1	1	1	1	1	1	1	1	1	1	14	29
952	44	2	3	4	1	2	2	1	2	2	2	2	2	2	2	1	15	1	2	1	0	1	1	1	2	0	0	0	2	11	26
953	39	1	4	3	1	1	1	1	1	1	1	1	2	1	1	1	9	1	1	2	1	1	1	1	1	1	1	1	1	13	22
954	39	2	3	3	1	2	2	2	0	1	0	0	0	0	0	0	1	0	2	2	2	2	2	2	2	2	2	2	2	22	23
955	37	2	3	3	2	1	1	1	0	1	1	1	1	1	1	1	7	1	1	1	1	1	1	1	1	1	1	1	1	12	19
956	27	2	4	1	2	1	1	1	1	2	2	2	2	2	2	2	15	2	2	1	1	1	1	1	1	1	1	1	1	14	29
957	31	2	4	1	1	2	2	1	1	2	2	2	2	1	2	2	14	1	1	1	1	1	1	1	0	1	0	1	2	11	25
958	31	2	3	2	2	1	1	2	2	2	2	2	2	2	2	2	16	2	0	0	0	0	1	1	2	2	1	0	1	10	26
959	36	2	3	3	2	2	1	2	1	1	1	1	1	1	1	1	8	2	1	1	1	1	1	1	1	1	1	1	1	13	21
960	40	2	3	3	1	1	1	2	2	2	2	2	2	2	2	2	16	2	2	1	1	1	1	1	0	1	1	1	1	13	29
961	37	2	3	3	2	2	2	2	1	2	2	2	2	2	2	0	13	0	1	2	0	1	1	1	0	2	1	2	2	13	26
962	41	2	3	4	1	1	1	2	2	2	2	2	2	2	2	2	16	2	2	2	1	0	1	1	0	1	1	1	2	14	30
963	37	2	2	3	2	1	1	2	2	2	2	2	2	2	2	2	16	2	2	2	1	2	1	1	2	1	1	2	2	19	35
964	45	2	3	4	1	2	1	2	2	2	2	2	2	2	2	0	14	2	2	2	2	2	2	2	2	2	2	2	2	24	38
965	38	2	3	3	1	2	1	1	1	1	1	1	1	2	1	1	9	1	1	1	1	1	1	1	1	0	1	1	1	11	20
966	44	2	3	4	1	1	1	2	2	2	2	2	2	1	2	2	15	2	2	2	1	1	1	1	1	1	1	1	1	15	30
967	51	2	3	4	1	1	1	1	1	2	1	2	2	2	2	1	13	2	2	1	1	1	1	1	1	1	1	2	2	16	29
968	26	2	3	1	1	1	1	2	1	2	1	2	2	2	2	2	14	2	1	1	2	2	2	2	2	2	2	2	2	22	36
969	41	2	3	3	1	1	2	2	1	2	1	2	2	2	2	1	13	2	2	1	1	1	1	1	1	1	1	1	1	14	27
970	33	2	3	2	2	1	1	2	2	2	2	2	2	2	2	1	15	2	2	2	1	1	1	1	1	1	2	2	2	18	33
971	42	2	3	3	1	2	2	2	2	2	2	2	2	2	2	2	16	2	2	2	1	1	1	1	2	2	2	2	2	20	36
972	30	2	3	2	2	1	1	2	1	2	2	2	2	2	2	2	15	2	2	2	1	1	1	1	2	0	1	1	1	15	30
973	32	2	3	2	1	1	2	1	0	2	1	2	2	2	2	2	13	1	0	0	0	1	1	1	1	1	2	2	1	11	24
974	31	2	3	2	1	1	1	2	1	2	2	2	2	2	2	2	15	2	2	1	1	1	1	1	1	1	1	1	2	15	30
975	35	2	3	1	1	2	2	2	0	2	0	1	2	2	2	1	10	2	2	2	1	1	2	2	2	2	2	1	2	21	31
976	47	2	3	4	1	1	1	1	1	1	1	2	2	1	1	1	10	1	1	1	0	1	1	1	1	1	1	1	1	11	21
977	48	2	3	4	1	2	1	2	0	2	2	2	2	1	2	2	13	2	2	1	0	0	0	0	0	0	2	2	1	10	23
978	40	2	3	3	1	2	2	2	0	0	0	0	0	0	0	0	0	2	2	2	2	2	2	2	2	2	2	2	2	24	24
979	45	2	3	4	2	1	1	2	2	2	1	1	0	0	2	2	10	2	2	2	1	0	1	2	1	2	2	2	2	19	29
980	32	2	3	1	2	2	2	1	0	2	1	2	2	1	1	2	11	1	1	2	1	1	0	2	0	1	2	2	1	14	25
981	49	2	3	4	2	1	1	1	2	2	2	2	2	2	2	2	16	1	1	2	0	1	0	0	0	0	0	1	2	8	24
982	42	2	3	3	1	1	1	2	1	2	2	2	2	2	2	2	15	2	2	2	1	2	1	1	1	2	1	2	2	19	34
983	41	2	3	3	1	2	1	2	2	2	2	2	2	2	2	1	15	2	2	2	1	1	1	1	2	2	2	2	1	19	34
984	38	2	3	3	1	1	1	2	2	2	2	2	2	2	2	2	16	2	2	2	1	2	2	1	1	1	2	2	2	20	36
985	27	2	3	1	2	2	1	2	1	2	1	2	2	2	2	1	13	2	2	0	1	1	1	1	2	1	1	1	2	15	28
986	30	2	3	2	1	1	1	2	1	1	2	2	2	2	2	1	13	2	2	2	1	2	1	1	1	1	1	2	2	18	31
987	38	2	3	3	1	1	1	2	2	2	2	2	2	1	2	1	14	1	2	1	2	2	2	2	2	2	2	2	2	22	36
988	43	2	3	3	1	2	1	2	1	2	2	2	1	2	2	2	14	2	2	1	1	1	1	1	2	1	1	1	1	15	29
989	38	2	3	3	1	1	1	2	1	2	2	2	2	2	2	1	14	2	2	1	1	2	1	1	0	1	0	2	2	15	29
990	33	2	3	3	2	2	2	2	1	2	1	2	2	2	2	2	14	2	2	1	1	1	1	1	1	1	1	2	2	16	30
991	47	2	2	4	2	2	1	2	2	2	2	2	2	2	1	2	15	1	2	2	0	1	1	1	1	1	1	2	2	15	30
992	33	2	2	3	1	2	2	1	1	1	2	1	0	2	2	2	11	1	1	0	2	2	2	1	1	1	1	1	1	14	25
993	32	2	3	2	1	2	1	2	1	2	1	2	2	2	2	2	14	1	2	2	1	2	1	1	2	2	2	2	2	20	34
994	33	2	3	3	2	2	2	1	1	2	2	2	2	2	2	2	15	2	2	2	0	1	1	0	0	0	1	1	1	11	26
995	47	2	3	4	1	1	1	2	1	2	2	2	2	2	2	2	15	2	2	1	1	2	2	2	2	2	2	2	2	22	37
996	40	2	4	3	1	2	1	1	1	2	1	2	2	1	2	2	13	2	2	0	1	1	1	1	2	0	2	2	2	16	29
997	32	2	2	3	1	1	2	2	1	1	2	2	2	2	2	2	14	2	2	1	1	1	2	2	2	1	1	1	1	17	31
998	34	2	3	2	1	2	1	2	1	2	2	1	1	2	2	2	13	1	2	2	1	1	1	1	1	1	1	2	2	16	29
999	48	2	3	4	1	1	1	2	1	2	2	2	2	2	2	2	15	2	2	2	1	1	1	1	2	1	1	2	2	18	33
1000	47	2	3	4	1	1	1	0	2	2	0	2	1	2	1	2	12	2	2	0	0	0	1	0	2	0	0	0	0	7	19
1001	40	2	2	1	1	1	1	2	2	2	2	2	0	2	2	2	14	1	2	2	0	0	0	0	0	1	1	1	1	9	23
1002	35	2	2	3	1	1	1	1	2	2	2	2	2	2	2	2	16	1	2	1	1	1	1	1	1	1	1	1	2	14	30
1003	35	2	3	3	1	1	1	0	2	2	2	1	2	2	2	2	15	1	2	0	0	0	1	0	0	0	0	1	0	5	20
1004	35	2	2	3	1	1	1	2	2	2	2	2	2	2	2	2	16	2	2	2	1	1	1	1	2	1	1	2	2	18	34
1005	29	2	2	2	2	1	2	2	0	2	2	2	2	2	2	2	14	1	1	2	0	1	0	0	1	1	1	2	1	11	25
1006	46	2	2	4	2	1	1	2	1	2	2	2	2	2	1	2	14	1	1	1	1	0	1	1	0	0	1	1	1	9	23
1007	42	2	3	4	1	1	1	2	0	2	2	2	2	2	2	2	14	2	2	2	2	2	2	2	1	2	2	2	1	22	36
1008	33	2	2	3	1	1	1	2	2	2	2	2	2	2	2	2	16	2	2	2	1	2	2	2	2	2	2	2	2	23	39
1009	49	2	3	4	1	1	1	2	2	2	2	2	2	2	2	2	16	2	2	2	2	2	2	2	2	2	2	2	2	24	40
1010	44	2	2	4	2	1	1	2	0	2	2	2	2	2	2	2	14	2	2	2	1	2	1	2	2	2	1	1	2	20	34
1011	45	2	3	4	1	1	1	2	1	2	1	2	2	2	2	2	14	2	2	2	1	2	2	1	2	1	1	2	2	20	34
1012	42	2	3	4	1	1	1	2	2	2	2	2	2	2	2	2	16	2	2	2	1	1	1	1	1	1	1	2	2	17	33
1013	41	2	3	3	1	2	2	1	2	2	1	2	2	2	1	2	14	0	0	2	0	0	1	0	0	0	0	2	1	6	20
1014	46	2	3	4	2	1	1	2	2	2	2	2	2	2	2	0	14	2	2	1	1	2	1	2	2	2	2	2	2	21	35
1015	41	2	3	3	1	1	1	2	1	2	1	1	2	0	2	2	11	2	2	2	1	2	2	2	2	2	2	2	2	23	34
1016	42	2	3	3	1	1	1	2	1	2	1	2	2	2	2	2	14	2	2	2	1	1	1	1	1	1	1	2	1	16	30
1017	45	2	2	4	1	1	1	2	2	2	2	2	2	2	2	2	16	2	2	1	1	1	1	1	0	0	0	2	2	13	29
1018	40	2	3	3	1	1	1	2	1	2	2	2	2	2	2	2	15	2	2	2	1	2	2	2	1	2	2	2	2	22	37
1019	36	2	3	1	2	2	1	2	2	2	2	2	2	2	2	2	16	2	2	2	1	1	1	1	1	2	2	2	2	19	35
1020	42	2	2	2	1	2	1	2	1	2	2	2	2	2	2	2	15	2	2	1	1	1	1	1	2	1	1	2	2	17	32
1021	43	2	3	3	1	2	2	0	0	1	2	2	2	2	2	2	13	2	2	2	2	2	2	2	1	2	2	2	1	22	35
1022	40	2	2	3	2	2	1	2	2	2	2	2	2	2	2	0	14	1	1	2	0	1	1	0	1	0	1	1	1	10	24
1023	38	2	3	3	1	1	1	1	2	2	2	2	2	2	2	2	16	1	2	1	1	0	1	1	1	1	2	2	1	14	30
1024	48	2	2	3	1	1	1	2	1	1	2	2	2	2	2	1	13	2	1	1	1	2	1	2	1	2	2	2	2	19	32
1025	39	2	2	3	1	2	1	2	2	2	2	2	2	2	2	2	16	2	2	2	0	1	1	0	0	1	0	1	1	11	27
1026	32	2	3	2	2	1	1	2	1	2	2	2	2	2	2	2	15	2	2	2	2	2	2	2	2	2	2	2	2	24	39
1027	45	2	3	4	2	2	1	2	1	2	2	2	2	2	2	2	15	2	2	2	1	1	1	0	1	1	0	2	1	14	29
1028	54	1	3	5	1	1	1	1	2	2	1	2	2	2	2	2	15	1	2	2	1	1	2	2	2	2	2	2	2	21	36
1029	50	2	2	4	1	2	1	2	2	2	2	2	2	2	2	2	16	1	2	2	0	1	1	1	0	1	1	2	2	14	30
1030	49	2	3	5	1	2	2	2	0	2	2	2	2	2	2	2	14	1	2	1	1	1	2	2	1	2	1	2	2	18	32
1031	57	2	1	1	1	2	2	2	1	2	2	2	2	2	2	2	15	2	2	2	1	1	1	1	0	1	1	1	1	14	29
1032	39	2	2	3	1	1	1	2	2	2	2	2	2	2	2	2	16	2	2	2	1	1	1	1	1	1	2	2	2	18	34
1033	43	2	3	3	1	1	1	2	1	2	2	2	2	2	2	2	15	2	2	1	1	2	1	1	1	2	2	2	2	19	34
1034	45	2	3	4	1	1	1	2	0	2	2	2	2	2	2	2	14	2	2	2	0	2	2	1	2	2	2	2	2	21	35
1035	40	2	3	3	1	1	1	2	1	1	1	2	2	2	2	2	13	2	1	1	1	2	1	1	0	1	1	2	2	15	28
1036	48	2	3	4	1	1	1	2	0	2	2	2	2	2	2	2	14	2	2	2	1	1	2	1	1	2	1	2	2	19	33
1037	36	2	3	1	1	2	2	2	1	2	2	2	2	2	2	2	15	2	2	2	1	2	1	2	0	0	0	2	1	15	30
1038	34	2	2	2	1	2	2	2	0	2	1	2	2	2	2	2	13	2	2	2	1	1	2	1	0	2	2	2	2	19	32
1039	48	2	3	4	2	1	1	1	2	2	2	2	2	2	2	2	16	2	2	2	2	2	1	1	0	2	2	2	2	20	36
1040	43	2	3	4	1	1	1	2	0	2	1	2	1	2	2	2	12	2	2	1	1	1	1	1	2	2	2	2	2	19	31
1041	49	2	3	5	1	2	1	2	2	2	2	2	2	1	2	2	15	2	2	2	1	1	1	1	0	0	0	1	1	12	27
1042	42	2	3	4	1	1	1	2	2	2	2	2	2	2	2	2	16	2	1	2	2	2	2	2	1	2	2	2	2	22	38
1043	36	2	3	3	1	1	1	2	2	2	2	2	2	2	2	2	16	1	2	2	1	1	1	1	0	1	1	2	2	15	31
1044	47	2	3	4	2	1	1	2	1	2	1	2	2	2	2	2	14	2	2	2	1	2	2	1	2	1	1	2	0	18	32
1045	39	2	3	3	1	2	1	2	1	2	2	2	2	1	2	2	14	2	2	2	1	1	1	1	1	1	2	2	1	17	31
1046	41	2	3	3	1	1	1	1	1	2	2	2	2	2	2	2	15	1	2	1	1	1	1	1	2	1	1	2	1	15	30
1047	40	2	3	3	1	1	1	1	1	1	1	1	1	1	1	1	8	1	1	1	1	1	1	1	1	1	1	1	1	12	20
1048	42	2	3	3	2	1	1	0	0	2	2	2	2	2	2	2	14	2	2	2	2	2	2	2	1	2	2	2	2	23	37
1049	35	2	3	3	2	2	1	1	2	1	2	2	2	1	1	2	13	1	0	2	0	0	0	0	0	1	1	1	1	7	20
1050	43	2	3	4	1	2	1	2	1	1	1	1	0	1	1	1	7	1	1	1	1	2	2	2	2	1	1	1	2	17	24
1051	34	2	3	2	1	1	1	2	2	2	2	2	2	2	2	2	16	2	2	2	1	2	2	2	1	2	2	2	2	22	38
1052	40	2	3	3	1	2	1	2	2	2	1	2	2	2	2	2	15	1	1	2	0	1	0	0	0	1	0	2	2	10	25
1053	41	2	3	3	1	1	2	2	1	2	2	2	2	2	2	2	15	2	2	1	1	1	1	1	0	1	2	2	2	16	31
1054	48	2	3	4	1	1	1	2	1	2	2	2	2	2	2	0	13	2	2	2	0	2	2	2	2	2	2	2	2	22	35
1055	59	2	3	5	1	1	1	2	0	2	2	1	1	2	2	2	12	2	2	2	2	2	2	2	2	2	2	2	2	24	36
1056	42	2	3	3	1	1	1	2	1	2	2	2	2	2	0	2	13	2	2	1	1	1	1	1	0	1	1	1	2	14	27
1057	57	2	3	5	1	1	1	2	2	2	2	2	2	2	2	0	14	2	2	2	1	2	2	2	2	2	2	2	2	23	37
1058	43	2	2	3	1	2	2	1	1	1	1	1	1	1	1	1	8	1	1	1	1	1	1	1	1	2	2	2	2	16	24
1059	44	2	4	3	1	1	1	1	0	2	1	2	2	2	2	1	12	1	2	1	0	1	1	1	1	2	2	2	1	15	27
1060	35	2	3	3	1	1	1	2	1	2	1	0	2	2	2	2	12	2	2	2	1	2	2	2	1	1	2	2	2	21	33
1061	40	2	2	3	2	1	1	1	0	2	2	2	2	2	2	2	14	1	1	2	2	2	2	2	1	2	2	2	2	21	35
1062	45	2	3	3	1	1	1	2	1	2	2	2	2	2	2	2	15	1	1	0	0	1	1	0	0	0	0	1	1	6	21
1063	29	2	3	2	1	2	2	1	1	2	1	1	1	2	1	1	10	0	1	1	1	1	1	1	0	1	1	1	1	10	20
1064	29	2	3	2	1	1	2	1	1	1	2	2	2	2	2	2	14	1	2	2	1	1	1	0	2	1	1	2	1	15	29
1065	37	2	3	3	1	1	1	1	1	2	1	2	2	2	2	2	14	1	2	1	1	1	1	1	1	1	1	1	1	13	27
1066	32	2	3	3	1	2	2	1	1	1	1	1	1	1	1	1	8	0	0	1	1	1	1	1	0	1	1	1	1	9	17
1067	35	2	3	3	1	1	1	2	1	2	1	2	2	2	2	2	14	2	2	2	0	1	1	1	2	1	1	1	1	15	29
1068	29	2	3	2	1	2	2	0	0	2	2	2	2	0	2	0	10	1	2	2	1	2	1	1	0	1	1	2	2	16	26
1069	33	2	2	3	2	1	1	1	0	0	2	2	2	0	2	2	10	0	2	2	0	1	1	1	0	1	1	1	1	11	21
1070	37	2	3	3	1	2	1	2	1	1	1	2	2	1	2	2	12	1	2	2	1	1	0	0	0	0	1	1	1	10	22
1071	32	2	3	3	1	2	2	0	1	2	2	1	1	1	2	2	12	1	0	0	0	0	0	0	0	0	1	1	2	5	17
1072	31	2	2	2	1	2	2	2	1	2	1	2	2	1	2	1	12	2	1	2	1	1	1	1	2	2	2	2	1	18	30
1073	35	2	3	2	2	2	2	2	0	2	2	2	2	1	1	1	11	0	2	2	1	1	1	0	0	0	0	0	0	7	18
1074	38	2	3	3	1	2	2	0	2	2	1	1	1	1	2	2	12	0	1	1	1	1	1	1	1	1	1	1	1	11	23
1075	32	2	3	3	1	2	2	1	2	2	0	2	2	2	2	2	14	0	2	1	0	1	1	1	1	1	1	1	1	11	25
1076	33	2	3	3	1	2	2	1	1	1	1	1	1	1	1	1	8	0	1	1	1	1	1	1	1	1	1	1	1	11	19
1077	35	2	2	2	1	2	2	1	1	2	2	2	2	2	2	2	15	2	2	2	1	1	1	1	1	2	2	2	2	19	34
1078	34	2	3	3	1	1	1	1	0	1	2	2	2	1	2	0	10	1	1	0	1	2	1	0	0	0	0	2	2	10	20
1079	34	2	2	2	1	2	2	1	1	2	1	2	2	2	1	2	13	0	1	0	0	1	0	0	0	0	0	1	2	5	18
1080	35	2	2	3	1	1	1	1	1	2	2	2	2	2	2	2	15	2	2	2	1	1	2	1	1	1	1	1	2	17	32
1081	36	2	3	3	1	2	2	1	2	2	2	2	2	1	2	2	15	0	2	1	0	1	0	0	0	0	0	0	0	4	19
1082	30	2	3	2	1	2	2	0	2	2	1	2	2	2	2	2	15	0	1	1	1	1	2	2	1	2	2	2	1	16	31
1083	40	2	3	3	1	2	2	1	2	0	0	1	0	1	2	2	8	0	1	2	0	1	0	1	0	1	0	1	2	9	17
1084	33	2	2	2	1	2	1	2	0	2	2	2	1	2	1	2	12	1	2	0	0	1	0	0	0	0	0	2	2	8	20
1085	32	2	2	2	1	2	2	1	1	1	1	2	1	2	2	1	11	0	1	2	0	1	1	0	0	1	1	1	1	9	20
1086	30	2	2	2	1	1	1	2	1	2	1	2	2	1	2	0	11	1	1	2	0	0	0	0	0	0	1	2	1	8	19
1087	31	2	2	2	2	2	1	1	2	2	1	2	2	0	2	0	11	1	1	1	1	1	1	0	0	1	1	1	1	10	21
1088	28	2	2	2	1	1	2	1	2	2	2	2	2	2	2	2	16	0	0	0	0	0	0	1	1	1	1	2	2	8	24
1089	29	2	3	2	2	2	1	1	0	2	1	2	2	2	2	2	13	0	1	1	2	2	1	1	1	1	2	2	2	16	29
1090	31	2	2	3	1	2	2	1	1	1	1	2	2	1	1	1	10	1	1	1	1	1	1	1	0	1	1	1	1	11	21
1091	32	2	3	3	1	2	2	2	0	1	1	1	1	2	1	1	8	0	2	2	1	1	0	0	0	0	0	0	0	6	14
1092	30	2	2	2	1	1	1	1	2	2	2	2	2	2	1	1	14	1	1	1	1	1	0	0	0	1	0	1	0	7	21
1093	32	2	2	2	1	2	2	1	1	1	2	2	2	2	2	2	14	1	1	1	0	0	0	0	0	0	0	1	1	5	19
1094	36	2	3	3	2	2	1	2	0	1	1	2	2	2	2	2	12	1	2	2	1	2	2	2	1	2	2	2	2	21	33
1095	36	2	3	3	1	2	1	1	2	2	2	2	2	2	2	2	16	2	2	2	1	2	2	2	2	2	2	2	2	23	39
1096	33	2	3	3	2	1	2	1	1	1	1	2	2	1	2	2	12	0	2	1	1	1	1	1	1	1	1	1	1	12	24
1097	35	2	3	3	2	2	2	1	1	1	1	1	1	1	1	1	8	1	1	1	1	1	1	1	1	1	1	1	1	12	20
1098	30	2	1	2	1	2	2	1	1	1	1	2	2	1	1	1	10	1	1	1	1	1	1	1	1	1	1	1	1	12	22
1099	23	2	2	1	1	2	2	2	0	1	1	1	1	1	0	0	5	0	0	1	1	1	1	1	0	1	1	1	1	9	14
1100	45	2	3	4	1	2	2	1	1	1	1	1	1	1	1	1	8	1	1	1	0	1	1	1	1	1	1	1	1	11	19
1101	42	2	3	3	2	1	1	1	1	2	2	2	2	2	2	2	15	2	2	2	1	2	2	2	1	2	2	2	2	22	37
1102	47	2	3	4	1	1	1	2	2	2	2	2	2	2	2	2	16	2	2	2	1	2	2	1	2	1	1	2	2	20	36
1103	34	2	3	2	1	1	1	2	2	2	1	2	2	1	2	0	12	2	2	1	1	1	1	1	2	2	2	2	2	19	31
1104	37	2	3	3	1	2	1	1	1	1	1	2	2	2	2	1	12	1	2	0	0	0	0	0	0	0	0	0	1	4	16
1105	32	2	2	3	1	2	1	1	2	2	1	2	2	0	1	1	11	1	2	2	0	2	1	1	1	1	1	1	1	14	25
1106	36	2	2	3	2	1	1	2	1	2	2	2	2	2	2	2	15	2	2	1	1	1	1	1	0	1	1	2	1	14	29
1107	37	2	3	3	1	1	1	2	2	2	2	2	2	2	2	2	16	2	2	1	1	2	2	2	2	1	2	2	2	21	37
1108	33	2	2	3	1	2	2	0	1	2	2	2	2	0	2	1	12	0	0	2	0	0	0	0	0	0	0	0	0	2	14
1109	34	2	2	1	2	2	1	1	1	1	1	2	2	1	2	0	10	1	2	2	1	1	1	1	1	2	2	2	2	18	28
1110	35	2	2	3	2	1	1	1	2	1	2	2	2	2	2	0	13	0	1	2	0	1	1	2	1	2	1	2	2	15	28
1111	38	2	3	3	1	1	1	2	2	2	2	2	2	2	2	2	16	1	2	2	0	1	1	1	1	1	1	0	2	13	29
1112	29	2	2	2	2	1	2	2	1	2	2	2	2	2	2	2	15	0	0	2	1	1	1	1	0	0	2	1	2	11	26
1113	46	2	2	4	1	2	1	2	0	2	2	2	2	2	2	2	14	0	2	2	0	1	1	2	0	2	2	2	2	16	30
1114	34	2	2	3	1	1	1	2	2	2	2	2	2	2	2	2	16	2	1	1	1	1	1	1	1	1	1	2	2	15	31
1115	33	2	2	2	1	1	1	2	2	2	2	2	2	2	2	2	16	2	2	2	1	2	2	2	2	2	2	2	2	23	39
1116	31	2	3	3	2	1	1	1	2	0	0	2	2	2	2	2	12	0	0	2	0	0	1	0	0	0	2	2	2	9	21
1117	27	2	2	2	2	1	2	2	1	0	2	2	2	0	2	2	11	2	2	2	2	2	2	2	2	1	2	2	2	23	34
1118	37	2	1	3	1	2	2	2	1	2	2	2	2	2	2	2	15	1	1	2	0	2	2	0	2	0	0	2	2	14	29
1119	30	2	3	2	1	2	2	1	1	1	2	2	2	2	2	2	14	1	1	2	0	1	1	1	0	1	2	2	2	14	28
1120	40	2	1	3	1	2	1	2	2	2	2	2	2	1	2	1	14	2	2	2	1	0	1	1	2	0	1	2	2	16	30
1121	34	2	3	3	2	2	2	2	1	2	2	2	2	2	2	2	15	1	1	0	0	1	1	2	0	2	2	2	2	14	29
1122	41	2	3	3	1	1	2	2	1	2	2	2	1	2	2	2	14	2	2	0	1	1	2	2	0	0	1	2	2	15	29
1123	33	2	3	2	1	2	2	1	1	2	1	2	2	2	2	2	14	1	2	0	0	0	0	1	1	0	0	2	1	8	22
1124	46	2	2	3	2	2	2	1	2	1	2	1	2	2	2	1	13	1	1	1	1	1	1	2	1	1	1	2	1	14	27
1125	49	2	3	4	1	1	2	2	0	1	2	2	2	1	2	2	12	1	2	2	0	2	1	1	0	1	2	2	2	16	28
1126	49	2	2	5	2	1	1	2	0	0	2	2	2	0	2	0	8	1	2	2	2	2	2	2	2	2	2	2	2	23	31
1127	41	2	2	3	1	1	1	2	1	2	1	2	2	2	2	2	14	2	2	1	0	1	1	1	1	1	0	1	1	12	26
1128	32	2	2	2	1	2	2	2	2	2	2	2	2	2	2	2	16	1	2	1	1	1	1	1	0	1	1	2	2	14	30
1129	27	2	2	2	1	2	2	1	1	1	2	2	2	2	1	1	12	1	2	1	0	1	1	1	0	1	1	1	1	11	23
1130	34	2	2	3	1	1	1	2	1	2	2	2	2	2	2	2	15	2	2	2	0	1	1	1	0	0	1	1	2	13	28
1131	42	2	2	3	1	2	2	2	1	2	2	2	2	2	2	2	15	0	1	2	1	1	1	0	0	1	1	1	2	11	26
1132	31	2	2	2	2	2	1	2	2	2	2	2	2	2	2	2	16	1	2	2	0	0	0	0	1	2	0	1	2	11	27
1133	29	2	2	2	2	1	1	1	0	1	2	2	2	2	2	2	13	2	1	1	0	1	1	1	0	0	0	1	1	9	22
1134	21	2	2	1	1	2	1	2	2	2	1	2	2	2	2	2	15	1	2	1	1	1	1	1	1	1	1	1	2	14	29
1135	33	2	3	3	1	2	1	1	0	2	2	2	2	2	2	2	14	1	2	1	2	1	0	0	1	1	1	1	1	12	26
1136	51	2	3	5	1	1	1	2	1	2	2	2	2	2	2	2	15	1	2	2	0	1	1	1	2	1	1	1	0	13	28
1137	35	2	3	3	1	2	1	1	0	0	0	0	0	0	0	0	0	1	2	2	2	2	2	2	2	1	1	1	1	19	19
1138	26	2	3	2	1	1	1	1	1	1	0	1	2	1	1	2	9	1	1	1	0	0	0	0	0	1	1	2	2	9	18
1139	47	2	2	4	1	1	2	1	2	2	1	2	2	1	2	2	14	1	2	2	0	0	0	1	1	0	0	1	2	10	24
1140	36	2	2	3	1	2	2	0	2	2	2	2	2	2	2	2	16	0	0	0	0	0	0	0	0	0	0	0	0	0	16
1141	31	2	2	2	1	2	2	1	1	1	2	2	2	1	2	1	12	0	1	1	0	1	0	0	0	1	1	1	1	7	19
1142	43	2	2	4	1	1	1	0	2	2	0	2	2	0	2	0	10	0	2	2	0	2	2	2	2	2	2	2	2	20	30
1143	48	2	3	4	1	2	2	1	1	2	1	2	2	1	2	1	12	1	2	2	0	1	1	1	1	2	2	2	2	17	29
1144	53	2	1	4	1	2	2	2	1	2	2	2	2	1	2	2	14	1	2	1	1	1	1	1	0	1	1	1	1	12	26
1145	43	2	2	3	1	1	1	1	2	0	2	2	2	0	2	0	10	0	1	1	2	2	2	2	1	1	1	2	1	16	26
1146	40	2	1	3	1	2	2	1	1	2	1	1	2	1	1	1	10	1	1	1	0	1	0	0	0	0	0	0	0	4	14
1147	55	1	1	5	1	2	2	2	1	1	2	2	2	2	2	0	12	0	0	2	0	2	2	2	0	0	0	2	2	12	24
1148	30	2	1	2	1	2	2	1	1	1	2	2	2	0	0	0	8	1	2	2	1	1	1	1	1	1	1	1	1	14	22
1149	50	2	2	4	1	2	1	0	1	2	0	2	0	1	2	2	10	1	2	2	0	1	1	1	2	1	1	1	1	14	24
1150	31	2	3	2	1	2	2	0	1	2	2	0	2	1	2	2	12	0	0	2	0	0	0	0	0	0	0	0	0	2	14
1151	34	2	3	3	1	2	2	1	1	1	1	1	1	2	2	1	10	1	1	1	1	1	1	1	0	1	1	1	1	11	21
1152	34	2	3	3	1	1	1	2	1	2	1	2	2	2	2	2	14	1	2	1	1	0	1	0	0	0	0	0	0	6	20
1153	35	2	2	3	1	1	2	1	2	2	1	2	2	2	2	2	15	0	1	0	0	1	1	1	0	0	0	2	2	8	23
1154	37	2	3	3	1	1	1	1	0	2	1	2	2	1	2	0	10	1	1	1	1	2	1	1	0	1	2	2	2	15	25
1155	45	2	2	4	1	1	1	2	2	2	2	2	2	2	2	1	15	2	2	2	1	2	1	2	1	1	1	2	2	19	34
1156	51	2	2	4	1	1	1	1	0	2	2	2	2	0	2	0	10	1	2	2	1	2	2	2	0	2	2	2	1	19	29
1157	38	2	3	3	1	1	1	2	0	2	2	2	2	2	2	2	14	2	2	2	1	2	1	1	2	2	2	2	2	21	35
1158	36	1	3	3	1	1	1	1	0	2	1	2	2	2	2	2	13	1	2	2	0	1	1	0	1	2	2	2	2	16	29
1159	35	2	3	3	1	2	1	2	0	0	2	0	2	0	0	0	4	2	2	2	0	2	0	2	2	2	2	2	2	20	24
1160	42	2	4	3	1	1	1	2	2	2	2	2	2	1	2	2	15	1	2	1	1	2	1	1	2	2	2	2	1	18	33
1161	43	2	3	4	1	1	1	2	1	2	2	2	2	1	2	1	13	1	2	1	1	0	0	0	1	1	0	1	1	9	22
1162	52	2	3	5	1	2	1	1	2	2	2	2	2	2	2	1	15	2	2	2	1	2	2	2	2	2	2	2	2	23	38
1163	51	2	3	4	1	2	1	2	0	2	2	2	2	1	2	1	12	1	2	1	2	1	2	1	2	2	2	2	2	20	32
1164	49	2	3	1	1	1	1	2	1	2	2	2	2	2	2	2	15	2	2	2	1	2	1	0	1	2	1	2	2	18	33
1165	47	2	3	4	1	1	2	2	2	2	1	2	2	2	2	2	15	2	2	0	0	1	0	0	0	0	0	2	1	8	23
1166	57	2	2	5	1	1	1	1	2	2	1	2	2	0	2	0	11	1	1	2	1	1	1	1	1	1	1	1	1	13	24
1167	32	2	3	2	1	2	1	1	1	2	2	2	2	2	2	2	15	2	1	1	0	1	0	1	0	1	1	1	1	10	25
1168	32	2	3	3	1	1	1	2	0	2	2	2	2	2	2	0	12	2	1	2	0	1	0	1	1	0	0	1	2	11	23
1169	52	2	3	4	1	1	1	2	2	2	2	2	2	2	2	2	16	2	1	1	1	2	2	2	1	2	2	2	2	20	36
1170	49	2	3	4	1	1	1	2	1	2	2	2	2	2	2	2	15	2	2	2	2	2	2	2	2	2	2	2	2	24	39
1171	39	2	3	3	1	1	1	1	2	2	2	2	2	2	2	2	16	1	2	2	0	0	1	1	2	1	1	2	2	15	31
1172	36	2	3	2	1	2	1	1	1	2	1	2	2	2	2	2	14	1	2	0	1	1	1	1	1	1	1	1	2	13	27
1173	50	2	3	4	1	1	1	2	0	2	2	2	2	2	2	2	14	2	2	2	1	1	1	1	1	2	1	2	2	18	32
1174	52	2	3	5	1	1	1	1	0	2	2	2	2	2	1	1	12	2	2	1	0	1	2	1	1	1	1	2	1	15	27
1175	49	2	3	4	2	1	1	0	2	2	1	2	2	2	2	2	15	2	2	2	0	1	1	0	2	2	1	2	1	16	31
1176	41	2	3	4	1	2	1	2	2	2	1	2	2	2	2	2	15	1	2	1	1	2	1	1	0	1	1	2	2	15	30
1177	45	2	3	3	1	1	1	2	0	2	2	2	2	2	2	2	14	2	2	0	0	1	1	1	1	0	0	2	2	12	26
1178	47	2	3	4	2	1	1	1	2	2	2	2	2	2	2	2	16	1	2	2	1	1	1	1	1	0	0	1	1	12	28
1179	45	2	3	4	1	2	1	2	2	2	2	2	2	2	2	2	16	2	2	2	1	2	1	1	1	2	2	2	2	20	36
1180	46	2	3	4	1	1	1	2	2	2	2	2	2	2	2	2	16	2	2	1	1	1	2	2	1	2	1	2	2	19	35
1181	48	2	3	4	1	1	1	1	1	2	1	1	2	1	2	2	12	0	1	0	1	2	1	1	2	0	0	2	1	11	23
1182	55	2	3	5	1	1	1	2	2	2	2	2	2	2	2	2	16	2	2	2	0	1	2	2	2	1	0	2	2	18	34
1183	22	2	3	1	1	2	2	1	1	2	2	2	2	1	2	1	13	0	1	1	0	1	1	1	1	0	0	0	0	6	19
1184	30	2	3	2	1	1	2	2	2	2	2	2	2	1	2	0	13	2	1	2	1	1	1	2	0	1	2	2	2	17	30
1185	28	2	3	1	1	1	1	0	2	2	0	2	2	2	2	2	14	2	2	2	0	0	0	0	1	2	2	2	2	15	29
1186	25	2	3	1	1	1	1	2	2	2	2	2	2	1	2	0	13	2	2	2	2	2	2	2	2	2	2	2	2	24	37
1187	45	2	3	4	1	2	2	2	1	1	2	0	2	1	2	1	10	2	2	2	1	2	1	1	1	2	2	2	2	20	30
1188	38	2	3	3	1	2	2	1	0	2	0	2	2	2	2	2	12	1	1	1	0	0	0	0	0	0	0	2	1	6	18
1189	35	1	3	3	1	2	1	2	0	2	2	2	2	2	2	2	14	2	2	0	1	1	1	1	2	1	1	1	1	14	28
1190	27	2	3	1	1	2	1	0	1	2	1	2	2	0	2	0	10	1	1	0	0	1	0	0	0	1	1	1	1	7	17
1191	48	2	3	4	1	2	2	1	1	1	2	2	2	2	2	2	14	0	1	2	0	0	0	1	0	1	1	2	2	10	24
1192	47	2	3	3	1	1	1	2	2	2	2	2	2	2	2	0	14	2	2	2	1	1	1	1	1	2	2	1	1	17	31
1193	58	2	3	5	1	1	1	2	0	0	2	2	2	2	2	1	11	2	2	1	1	1	1	1	2	2	1	2	1	17	28
1194	50	2	3	5	1	1	1	2	0	2	2	2	2	2	2	0	12	2	2	2	1	2	2	2	2	2	2	2	2	23	35
1195	40	2	2	3	2	1	1	1	0	2	2	2	2	1	2	2	13	1	1	2	0	1	1	1	1	1	1	1	2	13	26
1196	48	2	3	4	1	2	2	0	2	2	1	2	2	2	2	1	14	1	2	1	0	0	0	0	1	0	0	0	0	5	19
1197	46	2	3	4	1	1	1	1	2	2	1	2	2	2	2	2	15	2	2	2	2	2	2	2	2	2	2	2	2	24	39
1198	40	2	3	3	1	1	1	2	1	1	1	2	2	1	2	2	12	2	2	2	0	1	2	2	2	2	2	2	2	21	33
1199	48	2	3	4	1	2	2	1	1	2	1	2	2	2	2	1	13	1	2	2	0	1	0	0	0	0	0	2	2	10	23
1200	50	2	3	5	1	2	1	1	1	1	2	2	2	2	2	2	14	2	2	2	1	1	1	1	2	1	1	1	1	16	30
1201	43	2	3	4	1	1	1	2	1	2	2	2	2	2	2	2	15	1	2	1	1	1	1	1	2	1	1	2	1	15	30
1202	26	2	2	2	1	1	1	1	2	2	2	2	2	2	2	2	16	1	1	0	1	1	1	1	0	1	1	1	1	10	26
1203	45	1	3	4	1	1	1	1	2	2	2	2	2	2	2	2	16	2	1	0	1	1	1	1	0	0	1	2	2	12	28
1204	46	1	3	4	1	2	2	0	2	2	2	2	2	0	2	1	13	0	0	2	0	0	0	0	0	0	0	0	0	2	15
1205	36	2	3	3	1	1	2	2	0	2	1	2	2	2	1	1	11	0	1	0	0	1	0	0	0	0	0	1	1	4	15
1206	40	1	3	3	1	1	1	1	0	0	1	2	2	1	2	1	9	0	1	2	1	2	1	1	1	1	1	1	2	14	23
1207	42	2	3	3	1	1	1	1	2	2	0	2	2	1	2	1	12	1	1	1	1	2	1	1	2	1	0	2	1	14	26
1208	38	1	3	3	1	1	1	1	1	1	1	1	2	0	2	1	9	1	1	1	1	1	2	2	2	2	1	1	1	16	25
1209	36	1	3	3	1	1	2	1	1	1	1	1	1	1	2	0	8	1	1	0	1	1	1	1	0	2	1	1	1	11	19
1210	28	2	4	1	2	2	2	1	2	2	2	2	2	2	2	2	16	1	2	2	1	0	1	1	1	1	1	1	1	13	29
1211	30	1	3	2	1	2	2	1	2	1	0	0	0	1	1	1	6	1	2	1	2	2	2	2	0	2	2	2	2	20	26
1212	29	2	3	2	1	2	1	1	0	2	2	2	2	2	2	2	14	0	2	2	0	1	1	0	0	1	1	1	1	10	24
1213	33	1	3	2	1	1	1	1	2	2	1	2	1	2	2	2	14	1	2	1	0	1	1	1	1	1	1	2	1	13	27
1214	35	2	2	3	1	1	1	1	1	1	1	1	1	1	1	1	8	1	1	1	1	1	1	1	1	1	1	1	1	12	20
1215	39	2	3	4	1	1	1	1	2	2	2	2	2	2	2	2	16	2	2	2	1	1	1	1	1	2	1	2	2	18	34
1216	39	2	3	3	1	2	1	2	1	2	1	1	1	2	2	2	12	1	1	2	1	1	1	1	1	1	1	1	2	14	26
1217	40	2	3	4	1	2	2	0	1	2	1	2	2	1	1	2	12	1	0	0	1	0	0	1	0	2	1	1	1	8	20
1218	32	2	3	2	1	2	1	1	0	2	2	2	2	2	2	2	14	0	2	2	1	1	1	1	0	1	1	2	2	14	28
1219	41	2	3	3	1	2	1	2	0	2	1	2	2	2	2	2	13	2	2	2	1	2	2	2	2	1	1	2	2	21	34
1220	45	2	3	3	1	2	1	1	1	2	2	2	1	1	1	1	11	1	1	1	0	2	2	2	0	1	1	2	2	15	26
1221	30	2	2	2	1	2	2	1	1	2	2	2	2	2	2	2	15	0	0	1	0	0	0	0	0	2	2	2	2	9	24
1222	28	2	4	1	1	2	2	0	1	2	1	2	2	2	1	2	13	0	1	0	0	1	0	0	0	0	0	0	0	2	15
1223	38	1	3	3	1	1	1	0	2	2	1	2	2	2	2	2	15	0	0	1	1	1	1	1	0	1	1	1	1	9	24
1224	38	1	3	3	1	2	1	2	1	1	1	1	1	1	1	1	8	0	2	1	1	1	1	1	0	1	1	1	1	11	19
1225	52	2	3	5	1	1	1	1	1	2	2	2	2	2	0	2	13	1	2	0	0	0	0	0	0	0	0	1	1	5	18
1226	32	1	3	2	2	2	2	0	0	2	2	2	2	2	2	2	14	0	2	2	0	0	0	0	0	0	0	0	0	4	18
1227	39	2	2	3	1	2	1	1	1	1	1	2	2	1	2	1	11	0	1	2	1	1	1	1	1	1	1	1	1	12	23
1228	40	2	3	3	1	1	1	2	1	1	2	2	2	1	1	0	10	1	1	2	0	0	1	2	1	1	1	1	1	12	22
1229	32	2	3	2	1	2	1	0	2	2	2	2	2	1	2	1	14	0	2	2	0	1	1	1	0	0	1	1	1	10	24
1230	33	2	4	2	1	2	2	0	0	2	2	2	2	2	2	2	14	1	2	1	0	1	0	0	0	0	0	1	1	7	21
1231	28	2	3	1	1	2	1	0	2	2	1	2	2	2	2	2	15	0	0	0	0	0	0	0	0	0	0	0	0	0	15
1232	39	1	3	3	1	1	1	1	2	2	2	2	2	1	1	2	14	1	1	2	1	1	0	0	1	1	1	1	2	12	26
1233	37	2	3	3	1	2	2	1	2	2	2	2	2	1	2	2	15	1	2	2	1	1	1	1	0	1	1	1	1	13	28
1234	43	1	3	3	1	2	2	0	2	2	1	2	1	2	2	2	14	0	2	2	0	0	0	0	0	0	0	0	0	4	18
1235	45	1	3	4	1	2	2	0	2	2	2	2	2	1	2	1	14	0	2	2	0	0	0	0	0	2	2	2	2	12	26
1236	44	2	3	3	1	2	2	0	2	2	1	2	2	1	1	1	12	1	1	1	1	1	0	1	0	0	0	0	0	6	18
1237	36	2	3	3	1	1	1	1	1	2	2	2	2	0	2	2	13	1	2	2	1	1	1	1	1	1	1	1	2	15	28
1238	42	2	3	3	1	1	1	1	2	2	1	2	2	2	2	2	15	1	1	2	1	1	2	2	1	1	1	2	2	17	32
1239	45	2	3	4	1	1	1	2	1	2	2	2	2	2	2	2	15	2	2	2	2	2	2	2	2	2	2	2	2	24	39
1240	46	1	3	4	1	2	2	0	0	1	1	1	1	1	1	1	7	0	1	1	1	0	0	0	0	0	0	0	0	3	10
1241	50	2	3	4	1	2	1	2	2	2	2	2	2	2	2	2	16	2	2	1	1	1	1	1	2	1	1	2	2	17	33
1242	39	2	3	3	1	1	1	1	2	2	2	2	2	1	2	0	13	2	2	2	1	2	1	2	2	2	2	2	2	22	35
1243	34	2	3	2	1	1	2	2	2	2	2	2	2	1	2	0	13	2	2	1	1	1	1	2	2	2	2	2	2	20	33
1244	33	2	3	2	1	2	1	1	1	2	2	2	2	2	2	2	15	0	2	1	1	1	0	1	0	0	0	2	2	10	25
1245	35	2	4	2	1	2	2	1	1	2	1	2	2	2	2	2	14	0	1	1	1	1	1	1	0	2	2	2	2	14	28
1246	38	2	3	3	2	1	1	1	2	2	2	2	2	1	2	2	15	1	2	1	1	1	1	1	1	1	1	2	1	14	29
1247	36	2	3	3	1	2	2	1	1	1	1	1	1	1	1	1	8	1	1	1	1	1	1	1	1	1	0	0	1	10	18
1248	40	2	3	3	1	2	1	1	1	2	2	2	2	2	2	2	15	1	2	2	1	2	1	1	2	0	0	1	1	14	29
1249	40	2	3	3	1	2	2	2	0	2	2	2	2	1	2	2	13	1	2	2	2	1	2	2	2	2	2	2	2	22	35
1250	22	1	2	1	1	2	2	0	2	2	2	2	2	2	2	2	16	0	0	0	0	0	0	0	0	0	0	0	0	0	16
1251	26	2	2	1	1	2	1	1	1	1	2	2	2	1	2	1	12	0	2	1	1	1	1	1	0	1	1	1	1	11	23
1252	35	2	3	3	1	1	1	2	1	2	2	2	2	2	2	2	15	1	2	2	1	2	2	1	2	2	2	2	2	21	36
1253	38	2	3	3	1	1	1	1	2	2	2	2	2	2	2	2	16	1	2	2	1	1	1	1	1	1	1	1	1	14	30
1254	55	2	3	5	1	2	2	0	2	2	2	2	2	2	2	2	16	0	0	1	0	1	0	0	0	1	0	1	1	5	21
1255	39	2	3	3	1	2	1	2	2	2	2	2	2	2	2	2	16	2	2	2	1	1	1	1	1	1	1	1	1	15	31
1256	23	2	2	1	1	2	2	1	1	2	2	2	2	2	2	2	15	0	2	1	1	1	2	2	1	2	2	2	2	18	33
1257	41	2	2	3	1	2	2	2	0	2	2	2	2	2	2	2	14	0	2	2	0	2	0	0	0	0	0	1	0	7	21
1258	32	2	3	2	1	2	2	0	1	2	1	2	2	2	2	2	14	0	1	2	1	1	1	1	0	0	0	1	2	10	24
1259	36	2	3	3	1	1	1	1	2	2	2	2	2	2	2	2	16	1	2	0	0	2	0	0	0	0	0	2	2	9	25
1260	45	2	3	4	1	1	1	2	0	2	0	2	2	2	2	2	12	2	2	2	2	2	2	2	2	2	2	2	2	24	36
1261	30	2	2	2	1	2	2	0	1	0	0	2	2	2	2	1	10	0	0	0	0	1	0	0	0	0	0	1	1	3	13
1262	49	2	3	4	1	1	1	1	1	2	1	2	2	2	2	2	14	1	2	1	1	1	1	1	0	1	1	2	1	13	27
1263	30	2	3	2	1	1	1	0	2	2	2	2	2	1	2	2	15	1	2	2	1	1	1	1	1	1	1	1	2	15	30
1264	36	1	3	3	1	2	1	1	1	1	1	1	1	1	1	1	8	0	1	1	1	1	1	1	1	1	1	1	1	11	19
1265	45	2	3	4	1	1	1	1	2	2	1	2	2	2	2	2	15	1	0	0	0	0	0	0	0	0	0	0	2	3	18
1266	50	2	3	4	1	1	1	2	0	2	2	2	2	1	2	2	13	2	1	2	1	2	1	2	2	2	2	2	2	21	34
1267	29	2	2	2	1	1	1	2	0	1	2	2	2	1	2	2	12	1	1	2	1	2	1	1	1	1	0	1	2	14	26
1268	37	2	1	3	1	1	1	2	1	2	2	2	2	2	2	2	15	2	2	2	2	1	2	1	2	2	2	2	2	22	37
1269	34	2	3	3	1	1	1	2	1	2	2	2	2	2	2	2	15	1	2	2	2	2	2	2	1	2	2	2	2	22	37
1270	42	2	3	4	1	1	1	2	0	2	2	2	2	1	2	2	13	2	2	2	2	2	2	2	2	2	2	2	2	24	37
1271	36	2	3	3	1	1	1	1	0	0	2	2	2	2	2	2	12	1	2	2	0	1	2	1	2	2	2	2	2	19	31
1272	31	2	1	3	1	1	1	1	1	0	2	2	2	2	2	2	13	1	2	2	2	2	2	2	2	2	2	2	2	23	36
1273	33	2	2	3	1	2	2	1	2	2	2	2	2	2	2	2	16	1	2	2	1	2	2	2	2	2	2	2	2	22	38
1274	46	2	3	4	1	2	2	1	2	2	0	2	2	1	2	1	12	1	1	0	0	1	0	0	0	1	2	2	2	10	22
1275	36	2	3	3	1	1	2	1	2	2	2	2	2	2	2	2	16	2	2	2	1	1	1	1	1	1	0	1	1	14	30
1276	43	2	3	4	1	2	1	1	0	2	2	2	2	2	2	2	14	1	1	2	1	2	1	0	2	1	1	2	2	16	30
1277	37	2	3	3	1	2	1	1	1	1	1	1	1	1	1	1	8	1	1	1	1	2	1	1	1	2	2	2	2	17	25
1278	32	2	1	3	1	1	1	2	0	0	2	2	2	0	2	2	10	2	2	2	2	2	2	2	2	2	2	2	2	24	34
1279	27	2	1	2	1	1	1	2	1	1	2	2	2	1	1	1	11	1	1	2	2	2	2	2	1	2	2	2	2	21	32
1280	37	2	1	3	1	2	2	1	0	2	0	0	1	1	2	0	6	1	2	2	2	1	1	2	1	1	1	2	1	17	23
1281	33	2	2	3	1	1	1	2	2	1	2	2	2	0	2	0	11	2	2	2	2	2	2	2	2	2	2	2	2	24	35
1282	27	2	2	2	1	1	1	1	1	1	1	1	1	1	1	1	8	0	1	1	1	1	1	1	1	1	1	1	1	11	19
1283	45	2	3	4	1	1	1	2	1	2	2	2	2	2	2	2	15	2	2	2	2	2	1	1	1	1	1	1	1	17	32
1284	26	2	2	2	1	1	1	0	1	1	1	2	2	0	2	0	9	1	1	1	1	1	1	1	1	1	1	1	1	12	21
1285	25	2	1	2	1	1	1	2	1	1	1	1	1	1	2	1	9	1	0	2	1	1	1	1	1	1	1	1	1	12	21
1286	26	2	2	2	1	1	1	0	2	0	0	2	2	2	0	2	10	0	2	2	0	0	2	0	1	2	2	2	2	15	25
1287	26	2	1	2	1	1	1	0	1	1	2	2	2	2	2	2	14	0	2	2	2	2	2	2	2	2	2	2	2	22	36
1288	47	2	3	4	1	2	1	1	1	2	2	2	2	1	2	2	14	2	2	2	1	2	1	1	2	1	1	2	2	19	33
1289	29	2	1	2	1	1	1	1	2	2	1	2	2	1	2	2	14	1	2	2	1	1	2	2	2	2	2	1	2	20	34
1290	48	2	3	4	1	1	1	1	1	2	2	2	2	1	2	1	13	0	1	2	1	1	0	1	0	0	1	1	1	9	22
1291	39	2	2	3	1	2	1	0	2	2	1	2	2	1	2	2	14	0	0	1	0	0	0	1	0	1	1	1	1	6	20
1292	26	2	1	2	1	1	1	2	1	1	1	1	1	1	1	1	8	1	1	1	1	1	1	1	1	1	1	1	1	12	20
1293	50	2	3	5	1	1	1	2	1	2	1	2	2	2	2	2	14	1	2	2	1	1	2	1	2	2	1	2	2	19	33
1294	28	2	2	2	1	1	1	1	1	2	2	2	2	2	2	2	15	0	2	2	1	2	1	1	2	2	1	2	2	18	33
1295	30	2	1	2	1	1	1	1	1	2	2	2	2	2	2	2	15	1	2	2	1	1	1	1	1	2	2	2	2	18	33
1296	31	2	3	2	1	2	2	0	1	1	1	1	1	1	1	1	8	0	1	1	1	1	1	1	1	1	1	1	1	11	19
1297	50	2	3	2	1	1	1	2	0	2	2	2	2	2	2	0	12	2	2	2	2	2	2	2	2	2	2	2	2	24	36
1298	37	2	2	3	1	1	1	2	1	2	1	2	2	2	2	2	14	2	2	1	1	2	2	2	1	2	1	2	2	20	34
1299	34	2	4	3	1	2	2	1	0	1	1	2	2	1	2	1	10	1	2	1	1	1	1	1	2	1	1	1	1	14	24
1300	57	2	3	5	1	1	1	2	1	2	2	2	2	0	2	1	12	1	1	2	1	2	1	1	1	1	1	2	2	16	28
1301	54	2	3	5	1	2	1	2	1	2	2	2	1	2	2	2	14	1	1	1	0	1	1	0	0	0	0	1	1	7	21
1302	47	2	3	3	1	1	1	2	2	2	2	2	1	2	2	2	15	2	2	2	1	2	1	1	2	1	2	2	2	20	35
1303	57	2	3	5	1	1	1	2	2	2	2	2	2	2	2	2	16	2	2	2	2	2	2	2	2	2	0	2	2	22	38
1304	30	2	3	2	1	2	1	2	2	2	2	2	2	2	2	2	16	2	2	2	0	1	1	1	2	1	1	2	2	17	33
1305	42	2	3	3	1	1	1	2	2	2	2	2	2	2	2	2	16	2	2	2	2	2	2	2	1	1	1	2	2	21	37
1306	44	2	2	3	1	1	1	2	2	2	2	2	1	1	2	1	13	2	2	2	1	1	2	2	2	1	2	2	2	21	34
1307	47	2	4	4	1	1	1	1	2	2	2	2	2	2	2	2	16	2	2	1	0	1	1	1	0	1	1	1	1	12	28
1308	43	2	3	4	2	1	1	2	1	2	2	2	2	2	2	2	15	2	2	2	2	2	2	2	1	2	2	2	2	23	38
1309	57	2	3	5	1	2	1	1	2	1	1	2	2	1	1	1	11	1	2	2	1	1	1	1	1	2	2	2	2	18	29
1310	54	2	3	5	1	1	1	1	2	2	2	2	2	2	2	2	16	2	2	2	1	2	2	1	2	1	1	2	1	19	35
1311	45	2	3	4	1	2	1	1	0	2	1	2	2	1	2	2	12	2	0	2	1	2	2	1	2	0	0	2	1	15	27
1312	64	2	3	5	1	1	1	2	1	2	2	2	2	2	2	2	15	2	2	2	0	1	1	1	1	2	2	2	2	18	33
1313	45	2	3	4	1	1	1	2	1	2	2	2	2	2	2	2	15	2	2	0	1	1	1	1	2	1	1	1	1	14	29
1314	45	2	3	4	1	1	1	2	2	2	2	2	2	2	2	0	14	2	2	2	1	2	2	1	2	2	2	2	2	22	36
1315	45	2	3	4	1	2	2	0	1	2	2	2	2	2	2	2	15	1	2	2	0	0	0	0	0	0	0	1	1	7	22
1316	35	2	2	3	1	1	1	1	1	1	0	0	0	1	1	1	5	2	2	2	2	2	2	2	2	2	2	2	2	24	29
1317	40	2	2	3	1	1	2	2	2	1	1	1	1	1	1	1	9	0	1	1	1	2	1	1	1	1	1	1	1	12	21
1318	35	2	2	3	2	2	2	1	2	2	1	1	1	1	1	1	10	0	1	1	1	1	1	0	1	1	1	1	1	10	20
1319	33	2	3	3	1	1	1	1	1	1	0	0	1	1	1	1	6	1	1	1	1	1	1	1	1	1	1	1	1	12	18
1320	30	2	2	2	1	1	1	1	1	1	1	1	1	1	1	1	8	1	1	1	1	1	1	1	2	1	1	1	1	13	21
1321	27	2	1	2	2	2	2	0	2	2	2	2	2	2	2	2	16	0	0	0	0	0	0	0	0	0	0	0	0	0	16
1322	32	2	3	3	1	1	1	2	1	1	1	1	1	1	1	1	8	0	1	1	1	1	1	1	1	1	1	1	1	11	19
1323	32	2	3	3	2	2	2	0	1	1	1	1	1	1	1	1	8	0	1	1	1	1	1	1	1	1	1	1	1	11	19
1324	40	2	3	3	2	2	1	1	2	1	1	1	1	1	1	1	9	1	2	2	1	1	1	1	1	1	1	1	1	14	23
1325	35	2	3	3	1	2	2	1	1	1	1	1	1	1	1	1	8	1	1	1	1	1	1	1	1	1	1	1	1	12	20
1326	35	2	3	3	2	2	2	1	1	1	1	1	1	2	1	1	9	1	1	1	1	1	1	1	1	1	1	1	1	12	21
1327	43	2	3	4	2	1	1	2	2	2	2	2	2	2	2	2	16	2	2	2	1	1	2	2	2	1	1	1	1	18	34
1328	43	2	3	4	2	1	1	2	1	1	1	1	2	1	1	1	9	2	1	1	1	1	1	1	1	1	1	1	1	13	22
1329	36	2	3	3	2	2	2	1	1	1	1	1	1	1	1	1	8	1	1	1	1	1	1	1	1	1	1	1	1	12	20
1330	28	2	2	1	2	2	2	2	0	2	2	2	2	2	2	2	14	2	2	0	1	1	1	1	1	1	0	1	2	13	27
1331	43	2	3	4	2	2	2	1	2	2	2	2	2	1	2	2	15	0	2	2	2	1	1	1	1	1	1	1	1	14	29
1332	41	2	3	3	2	1	2	0	1	1	1	1	1	1	1	1	8	0	1	1	1	1	1	1	1	1	1	1	1	11	19
1333	31	2	3	2	2	2	1	1	1	2	2	2	2	2	2	2	15	1	2	1	1	1	1	1	0	0	0	1	1	10	25
1334	41	1	3	3	2	1	1	1	1	1	1	1	2	1	1	1	9	1	1	1	0	1	1	1	1	1	1	1	1	11	20
1335	35	2	2	2	2	2	1	1	1	1	1	1	1	1	1	1	8	1	1	1	1	1	1	1	1	1	1	1	1	12	20
1336	35	2	2	3	2	2	1	2	1	2	2	2	2	2	1	2	14	1	0	0	0	0	0	0	0	0	1	1	1	4	18
1337	32	2	4	1	1	2	1	1	2	2	1	2	2	2	2	1	14	0	1	0	0	1	1	1	0	1	1	1	1	8	22
1338	44	2	3	3	2	1	1	2	2	2	2	2	2	2	2	2	16	2	2	2	0	0	0	0	0	2	0	2	2	12	28
1339	42	1	3	3	1	2	2	1	1	2	1	2	2	1	2	0	11	1	2	2	1	0	0	0	0	1	1	1	1	10	21
1340	39	2	3	3	2	1	1	1	2	2	2	2	2	2	2	0	14	1	2	0	0	1	0	0	0	0	0	1	2	7	21
1341	52	2	3	5	2	2	2	1	0	0	0	0	0	0	0	0	0	0	2	2	2	2	2	2	2	2	2	2	2	22	22
1342	38	2	1	3	1	2	2	0	0	0	2	2	2	0	0	0	6	0	0	2	0	2	2	0	2	0	0	0	1	9	15
1343	44	2	3	4	2	1	1	1	1	1	1	1	1	1	1	1	8	1	1	1	1	1	1	1	1	1	1	1	1	12	20
1344	41	2	2	4	2	1	1	2	0	2	2	2	2	2	2	1	13	1	2	2	1	1	1	1	0	1	1	1	1	13	26
1345	32	2	3	2	2	1	1	1	1	1	1	1	1	1	1	1	8	1	2	2	1	1	1	1	1	1	1	1	1	14	22
1346	41	2	3	4	2	1	1	2	2	2	2	1	2	2	2	0	13	2	2	2	2	2	1	1	1	1	1	1	1	17	30
1347	41	2	2	4	2	1	1	1	2	2	2	2	2	2	2	2	16	2	1	1	1	1	2	0	2	1	1	2	2	16	32
1348	38	2	3	3	2	2	2	1	2	2	1	1	2	2	0	1	11	1	1	0	0	1	1	1	0	1	1	1	1	9	20
1349	38	2	3	3	1	1	2	2	0	2	1	2	2	2	2	1	12	0	1	1	1	1	1	1	2	1	1	1	1	12	24
1350	35	2	3	3	2	2	1	1	1	1	1	1	0	1	1	1	7	1	1	1	1	1	1	1	1	1	2	1	1	13	20
1351	38	2	3	3	1	2	1	1	0	2	2	2	2	2	2	2	14	0	0	0	0	0	1	0	0	0	2	2	2	7	21
1352	36	2	3	3	2	2	1	0	2	2	2	2	2	2	2	1	15	0	1	0	1	1	2	1	0	0	1	1	1	9	24
1353	42	2	2	3	1	2	2	2	2	2	2	2	2	1	2	1	14	0	0	2	0	0	0	0	0	0	0	1	0	3	17
1354	47	2	3	4	2	2	1	2	2	2	2	2	2	1	2	1	14	1	2	2	1	1	1	1	1	1	1	2	2	16	30
1355	35	2	3	3	2	1	1	2	1	1	2	2	2	2	2	2	14	1	2	1	2	2	2	2	2	1	1	2	2	20	34
1356	39	2	3	2	2	2	1	1	1	2	2	2	2	2	2	2	15	1	0	0	1	1	1	1	1	1	1	1	1	10	25
1357	42	2	2	4	1	2	2	2	1	1	2	2	2	1	2	1	12	1	1	2	0	1	0	0	0	1	1	1	1	9	21
1358	46	2	3	4	1	2	1	2	1	1	1	2	2	2	2	2	13	1	2	1	1	1	1	1	1	1	1	1	2	14	27
1359	45	2	3	4	1	2	2	1	0	2	2	2	2	1	2	2	13	2	2	2	1	2	1	1	1	2	2	2	2	20	33
1360	39	2	3	3	1	2	1	2	0	2	2	2	2	2	2	2	14	2	2	2	1	1	1	1	0	1	1	1	1	14	28
1361	38	2	4	2	1	1	2	0	2	2	2	2	2	2	2	2	16	1	1	2	0	1	1	1	1	0	2	2	2	14	30
1362	38	2	3	3	1	2	1	1	2	2	1	2	2	1	2	2	14	1	2	1	1	1	1	0	0	1	1	0	0	9	23
1363	49	2	3	4	1	2	2	1	0	2	2	2	2	2	1	1	12	0	0	0	0	0	0	0	0	1	2	2	2	7	19
1364	42	2	3	3	1	2	1	1	2	2	2	2	2	2	2	2	16	1	2	2	1	1	2	2	2	2	2	2	2	21	37
1365	41	1	3	3	1	2	2	0	0	1	0	1	1	1	1	2	7	1	2	1	0	0	1	0	0	0	0	1	2	8	15
1366	35	2	3	2	1	2	2	1	1	2	1	1	2	1	2	1	11	1	1	1	0	0	1	0	0	1	1	1	1	8	19
1367	59	2	1	1	2	1	1	2	2	0	0	0	2	0	0	0	4	2	2	2	2	2	2	2	2	2	2	2	2	24	28
1368	35	2	2	3	1	2	1	1	1	1	2	2	2	1	2	1	12	1	2	1	1	1	1	1	1	0	0	0	0	9	21
1369	36	2	3	3	1	2	2	1	1	2	1	2	2	1	2	1	12	1	2	2	1	0	1	0	1	2	2	2	1	15	27
1370	42	2	3	4	1	1	1	1	2	2	1	2	2	0	2	2	13	1	2	2	1	2	2	2	2	1	1	2	2	20	33
1371	52	2	2	4	2	1	2	1	2	2	2	2	2	1	2	2	15	1	2	1	0	1	1	0	0	1	1	2	1	11	26
1372	35	2	3	3	1	2	2	1	1	1	1	1	2	1	1	1	9	0	0	1	1	1	1	1	1	1	1	1	1	10	19
1373	50	2	3	5	2	1	1	2	1	0	0	2	2	2	2	0	9	2	2	2	1	2	1	2	1	1	2	2	2	20	29
1374	45	2	2	4	1	2	1	1	2	2	2	2	2	2	2	2	16	1	1	0	1	1	1	0	0	1	1	1	1	9	25
1375	44	2	3	4	2	2	2	1	0	0	1	2	2	1	2	1	9	0	1	1	1	1	1	1	0	1	1	1	2	11	20
1376	29	2	2	3	1	2	2	0	1	2	2	2	2	2	2	2	15	0	0	2	0	1	1	1	1	2	2	2	2	14	29
1377	51	2	3	5	1	2	1	2	1	2	1	2	2	1	2	1	12	2	2	2	0	1	0	1	1	0	0	2	2	13	25
1378	50	2	2	5	2	1	1	1	1	2	2	2	2	2	2	2	15	1	2	2	2	2	2	2	2	2	2	2	2	23	38
1379	47	2	1	4	2	1	1	2	2	2	2	2	2	2	2	2	16	2	2	2	1	1	1	1	0	0	0	2	2	14	30
1380	48	2	3	4	2	2	2	1	2	2	2	2	2	2	2	2	16	2	2	0	0	0	1	1	0	2	2	2	2	14	30
1381	45	2	4	4	1	2	1	0	1	2	1	2	2	2	2	2	14	1	1	2	0	1	1	1	1	2	2	1	1	14	28
1382	28	2	2	2	1	2	2	1	2	2	1	0	1	1	2	2	11	1	1	1	0	1	1	2	1	2	2	2	2	16	27
1383	40	2	3	4	2	1	1	2	2	2	1	2	2	2	1	1	13	1	1	1	2	1	1	0	0	1	1	1	1	11	24
1384	48	2	3	4	1	1	1	1	2	0	1	2	2	0	2	2	11	1	2	1	1	1	2	1	1	1	0	2	2	15	26
1385	49	2	3	4	1	1	1	2	2	2	2	2	2	0	2	0	12	1	2	1	0	1	0	0	2	0	0	2	2	11	23
1386	48	2	3	4	1	1	1	1	2	2	2	2	2	2	2	2	16	0	2	1	2	2	2	2	2	2	2	2	1	20	36
1387	38	2	3	3	1	2	1	1	2	2	2	2	2	2	2	1	15	1	1	2	1	1	1	0	0	1	0	2	1	11	26
1388	40	2	3	4	2	2	1	2	0	0	1	1	2	1	2	2	9	2	1	1	1	1	1	1	1	2	2	2	2	17	26
1389	38	2	1	3	2	1	1	1	2	2	2	2	2	2	2	2	16	0	2	1	1	1	2	2	1	1	1	1	1	14	30
1390	40	2	3	3	1	1	1	2	2	2	2	2	2	1	2	1	14	2	2	1	1	1	1	1	1	1	1	1	2	15	29
1391	32	2	3	3	2	2	2	2	1	1	2	2	2	2	2	2	14	0	2	2	2	2	2	2	2	2	2	2	2	22	36
1392	32	2	2	3	1	2	2	1	2	2	2	2	2	2	2	2	16	1	0	1	1	1	1	1	0	1	1	1	1	10	26
1393	35	2	2	3	1	2	1	1	1	2	1	2	2	2	2	2	14	1	2	1	1	2	1	1	0	1	1	2	2	15	29
1394	30	2	1	2	1	1	2	1	1	1	2	2	2	2	2	1	13	2	1	1	1	1	1	1	1	1	1	1	1	13	26
1395	32	2	3	2	2	2	1	1	2	2	2	2	2	2	2	2	16	1	1	2	2	2	2	2	2	1	1	1	1	18	34
1396	33	2	2	3	1	2	1	2	2	2	2	2	2	2	2	2	16	1	1	1	0	2	1	1	1	1	1	1	1	12	28
1397	41	2	3	3	1	2	2	2	2	2	2	2	2	2	2	2	16	0	1	2	0	0	0	0	0	2	2	2	2	11	27
1398	35	2	2	3	1	1	1	2	2	2	0	1	1	0	2	2	10	1	1	2	1	1	2	2	2	2	2	2	2	20	30
1399	35	2	3	3	1	2	1	2	1	2	1	2	2	2	2	2	14	1	2	2	1	1	1	2	2	2	2	2	2	20	34
1400	39	1	3	3	1	1	1	2	0	0	0	0	0	1	1	1	3	0	2	2	1	2	2	2	1	1	2	2	2	19	22
1401	42	2	2	3	2	2	2	1	1	2	2	1	2	2	2	2	14	0	2	1	0	1	1	0	0	0	2	2	1	10	24
1402	37	2	2	3	1	2	1	2	2	2	1	2	2	0	2	2	13	2	2	2	2	2	2	2	2	2	2	2	2	24	37
1403	40	2	2	3	1	1	1	2	0	2	2	2	2	2	2	1	13	2	2	2	1	1	1	1	1	2	1	1	1	16	29
1404	38	2	4	3	1	1	1	2	2	2	1	2	2	2	2	2	15	1	2	1	2	2	2	2	2	2	2	2	2	22	37
1405	32	1	4	2	1	1	1	2	2	2	1	2	1	2	2	2	14	2	2	2	1	2	2	2	2	2	2	2	2	23	37
1406	55	2	3	5	1	1	1	1	2	2	2	2	2	2	2	2	16	2	2	2	1	1	1	1	2	1	1	2	1	17	33
1407	56	2	3	5	1	1	1	1	1	2	2	2	2	2	1	2	14	1	2	1	1	2	1	1	1	1	2	2	2	17	31
1408	42	2	3	3	1	1	1	2	1	2	1	2	2	1	2	1	12	1	2	2	1	1	1	1	1	2	2	2	2	18	30
1409	46	2	4	3	1	1	1	1	2	2	2	1	1	2	2	2	14	2	2	2	1	2	2	2	2	2	2	2	2	23	37
1410	34	2	2	3	1	1	1	2	1	2	2	2	2	2	2	2	15	2	2	1	1	1	0	0	1	2	2	1	1	14	29
1411	33	2	4	2	1	2	1	1	1	2	2	2	2	2	2	2	15	1	1	1	0	1	1	1	0	1	1	1	1	10	25
1412	42	2	3	3	1	1	1	1	1	2	1	2	2	2	2	2	14	2	2	2	1	1	2	1	1	1	1	2	2	18	32
1413	45	2	3	4	1	1	1	1	1	2	2	2	2	1	2	1	13	2	2	1	1	1	1	1	2	2	2	2	2	19	32
1414	41	2	3	3	1	2	1	1	1	2	1	2	2	2	2	2	14	2	1	1	0	0	0	1	0	0	0	1	1	7	21
1415	37	2	4	2	1	1	2	2	2	2	1	2	2	2	2	2	15	2	2	2	0	1	0	0	1	1	0	2	1	12	27
1416	53	2	3	5	1	2	2	1	1	1	1	1	1	1	1	1	8	1	1	1	1	1	1	1	1	1	1	1	1	12	20
1417	32	2	4	2	1	1	1	2	2	2	0	2	2	2	2	2	14	2	2	1	2	2	2	2	2	1	2	1	1	20	34
1418	40	2	3	3	2	1	1	2	2	2	1	2	1	2	2	1	13	2	2	2	1	2	1	1	2	1	2	2	2	20	33
1419	55	2	4	5	1	1	1	2	2	2	2	2	2	2	2	2	16	1	2	2	2	2	2	2	2	2	2	2	1	22	38
1420	42	2	3	3	1	1	1	1	1	2	2	2	2	2	2	1	14	2	2	0	0	2	1	1	0	0	0	2	1	11	25
1421	48	2	3	4	1	1	1	2	2	2	2	2	2	2	2	2	16	2	2	2	1	2	1	1	1	2	2	1	1	18	34
1422	58	2	2	5	1	2	1	2	2	2	2	2	2	2	2	2	16	2	2	2	1	1	2	1	2	2	2	2	2	21	37
1423	55	2	3	5	1	1	1	1	1	1	1	1	1	1	1	1	8	2	1	1	1	1	1	1	0	2	2	2	2	16	24
1424	44	2	3	3	1	1	1	2	1	2	2	2	2	2	2	2	15	2	2	2	1	2	1	1	2	2	2	2	2	21	36
1425	51	2	3	5	1	2	1	2	1	2	0	2	1	2	2	1	11	2	2	1	1	1	1	1	2	1	1	1	2	16	27
1426	48	2	3	4	1	1	1	2	2	2	2	2	2	2	2	0	14	2	2	2	1	1	1	2	2	2	2	2	2	21	35
1427	45	2	3	4	1	1	1	0	0	2	2	2	2	2	2	2	14	1	2	2	0	2	1	1	2	2	2	2	1	18	32
